# Supplementary material for: Prediction of crime occurrence from multi-modal data using deep learning
Source: PLoS One. 2017 Apr 24;12(4):e0176244. doi: 10.1371/journal.pone.0176244 (PMC5402948; doi:10.1371/journal.pone.0176244)
Supplement: S1 File — (XLSX) [file pone.0176244.s001.xlsx]

## Sheet: Sheet1
Census tract	The number of crime incidents	Total population	Male population	Percent of male population	Female population	Percent of female population	Median age	Under 16 years	Percent of under 16 years	Over 65 years	Percent of over 65 years	White	Black or African American	American Indian or Alaska Native	Asian	Native Hawaiian and Other Pacific Islander	Some other race	Two or more races	Hispanic or Latino	Not Hispani or Latino	Total housing units	Occupied housing units	Percent of occupied housing units	Vacant housing units	Percent of vacant housing units	Median housing value	Over 25 years	Percent of less than 9th grade	Percent of 9th to 12th grade	Percent of high school graduate	Percent of some college	Percent of associate’s degree	Percent of bachelor’s degree	Percent of graduate or professional degree	Percent of high school graduate or higher	Percent of bachelor’s degree of higher	Percent of less than high school graduate	Percent of less than bachelor’s degree	Over 16 years	Percent of over 16 years	Population in labor force	Percent of population in labor force	Population not in labor force	Percent of population not in labor force	Employed population	Percent of employed population	Unemployed population	Percent of unemployed population	Population not in labor force and unemployed population
101	564	4189	1742	41.6	2447	58.4	34.4	789	18.835	182	4.3	2073	1687	0	162	0	93	174	456	3733	2614	2147	82.1	467	17.9	191600	2949	1.8	2.6	21.5	31.8	3.8	22.3	16.2	95.6	38.6	4.4	61.4	3400	81.165	2546	74.9	854	25.1	2161	63.6	385	11.3	1239
102.01	452	7083	3601	50.8	3482	49.2	32.2	1493	21.0786	350	4.9	3198	3545	16	148	0	41	135	1571	5512	2995	2506	83.7	489	16.3	169300	4563	11.4	8.5	22.1	18.7	7.3	21.2	10.7	80.1	32	19.9	68	5590	78.9214	3672	65.7	1918	34.3	3255	58.2	417	7.5	2335
102.02	458	2502	1201	48	1301	52	40.2	440	17.5859	399	15.9	1099	839	6	248	18	208	84	658	1844	1236	1069	86.5	167	13.5	165700	1781	8.1	9.5	21.4	20.8	6.2	19.4	14.5	82.4	33.9	17.6	66.1	2062	82.4141	1250	60.6	812	39.4	1121	54.4	129	6.3	941
103	360	6213	3180	51.2	3033	48.8	39.6	896	14.4214	1001	16.1	3429	1806	5	741	0	148	84	964	5249	3258	2695	82.7	563	17.3	195000	4740	12.3	10.5	21.5	19.9	3.4	19.5	12.8	77.2	32.3	22.8	67.7	5317	85.5786	3291	61.9	2026	38.1	3014	56.7	277	5.2	2303
104	225	4730	2121	44.8	2609	55.2	25.6	393	8.30867	398	8.4	3427	660	0	395	0	93	155	454	4276	2178	1837	84.3	341	15.7	221700	2431	2.6	0.6	13.9	9.7	5.1	31.3	36.7	96.8	68	3.2	32	4337	91.6913	2704	62.3	1633	37.7	2449	56.5	255	5.9	1888
105.01	192	3831	1843	48.1	1988	51.9	38	429	11.1981	365	9.5	2330	1190	0	100	0	17	194	191	3640	2559	2235	87.3	324	12.7	144300	2919	0.6	6.9	9.8	29.6	3.9	28.4	20.8	92.5	49.2	7.5	50.8	3402	88.8019	2417	71	985	29	2184	64.2	233	6.8	1218
105.02	110	3690	2103	57	1587	43	28.8	378	10.2439	237	6.4	2123	595	0	638	0	246	88	578	3112	1956	1567	80.1	389	19.9	209200	2138	16.3	4.3	8.3	18.7	4.5	33.5	14.5	79.5	48	20.5	52	3312	89.7561	2086	63	1226	37	1937	58.5	149	4.5	1375
105.03	110	2228	954	42.8	1274	57.2	35	81	3.63555	568	25.5	1577	217	0	326	0	12	96	374	1854	1343	1090	81.2	253	18.8	439400	1454	13.6	11	22.8	9	1.9	23.4	18.3	75.4	41.7	24.6	58.3	2147	96.3645	1224	57	923	43	1127	52.5	97	4.5	1020
106	367	6513	3486	53.5	3027	46.5	35.9	995	15.2771	507	7.8	4087	1910	4	106	0	87	319	1715	4798	3261	3128	95.9	133	4.1	230500	4822	7.7	4.5	20.1	16	4.6	28.2	18.9	87.8	47.1	12.2	52.9	5518	84.7229	4209	76.3	1309	23.7	3910	70.9	288	5.2	1597
107.01	175	3946	1898	48.1	2048	51.9	34.1	989	25.0634	264	6.7	2565	655	0	200	0	412	114	1654	2292	1658	1529	92.2	129	7.8	209500	2691	15.2	4	21.1	16	2.3	23.7	17.7	80.9	41.4	19.1	58.6	2957	74.9366	2279	77.1	678	22.9	2017	68.2	254	8.6	932
107.02	282	5274	2556	48.5	2718	51.5	32.3	1397	26.4884	179	3.4	2978	1077	0	244	0	724	251	2654	2620	2248	1837	81.7	411	18.3	167700	3456	15.8	7.6	20.6	13.1	2.7	25.9	14.4	76.6	40.2	23.4	59.8	3877	73.5116	3014	77.7	863	22.3	2695	69.5	319	8.2	1182
201	220	3990	1673	41.9	2317	58.1	36.3	972	24.3609	346	8.7	1797	1137	0	819	0	114	123	489	3501	1700	1491	87.7	209	12.3	139300	2627	8	7.8	18.1	22	5.3	25.6	13.3	84.3	38.9	15.7	61.1	3018	75.6391	1863	61.7	1155	38.3	1685	55.8	178	5.9	1333
202	192	6255	2784	44.5	3471	55.5	40.3	1606	25.6755	851	13.6	4536	286	0	1170	0	158	105	582	5673	2140	1926	90	214	10	325700	4166	6.6	5.8	16.4	17.1	3.8	33.9	16.3	87.6	50.2	12.4	49.8	4649	74.3245	2923	62.9	1726	37.1	2762	59.4	161	3.5	1887
203.01	93	5239	2690	51.3	2549	48.7	42.4	1255	23.955	1421	27.1	4368	280	37	498	0	10	46	352	4887	2195	1972	89.8	223	10.2	169500	3470	3.9	5.3	16.1	19.8	4.6	27.9	22.4	90.7	50.3	9.3	49.7	3984	76.045	1997	50.1	1987	49.9	1796	45.1	201	5	2188
203.02	200	4651	2125	45.7	2526	54.3	41.2	795	17.0931	874	18.8	3039	543	0	781	0	245	43	884	3767	1844	1685	91.4	159	8.6	328200	3339	7.7	7.1	20.6	12.3	3.5	27.8	21	85.1	48.8	14.9	51.2	3856	82.9069	2348	60.9	1508	39.1	2061	53.4	287	7.4	1795
204	199	4294	2141	49.9	2153	50.1	36.8	942	21.9376	410	9.5	2490	753	107	600	0	291	53	959	3335	1873	1699	90.7	174	9.3	210200	2907	5.1	4.6	21.1	19.3	4.1	30.2	15.5	90.3	45.8	9.7	54.2	3352	78.0624	2480	74	872	26	2249	67.1	231	6.9	1103
205	356	6004	3140	52.3	2864	47.7	33.3	1354	22.5516	760	12.7	2614	1255	0	1191	6	586	352	1920	4084	2456	2095	85.3	361	14.7	126700	4032	17.4	8.8	28.7	11.2	5	19.5	9.3	73.8	28.8	26.2	71.2	4650	77.4484	2751	59.2	1899	40.8	2471	53.1	280	6	2179
206.01	251	6697	3266	48.8	3431	51.2	31	1901	28.3858	686	10.2	4124	421	47	1501	0	297	307	983	5714	2171	1838	84.7	333	15.3	275900	4145	12.4	10.2	18.8	20	2.8	22.8	13	77.3	35.8	22.7	64.2	4796	71.6142	3095	64.5	1701	35.5	2770	57.8	325	6.8	2026
206.02	236	4102	2203	53.7	1899	46.3	34.8	959	23.3788	430	10.5	2024	342	0	1220	0	321	195	1061	3041	1538	1386	90.1	152	9.9	317900	2612	12.9	2.9	19.1	14.7	5.7	30.2	14.3	84.2	44.6	15.8	55.4	3143	76.6212	2028	64.5	1115	35.5	1757	55.9	271	8.6	1386
207.01	144	1893	921	48.7	972	51.3	38.8	484	25.5679	294	15.5	1244	153	84	280	0	37	95	268	1625	706	610	86.4	96	13.6	398600	1333	8	2.7	12.8	26.4	5.5	21.5	23.2	89.3	44.6	10.7	55.4	1409	74.4321	942	66.9	467	33.1	851	60.4	91	6.5	558
207.02	334	8232	4204	51.1	4028	48.9	32.5	2163	26.2755	1021	12.4	4725	248	18	2635	0	152	454	1098	7134	2567	2315	90.2	252	9.8	277300	5033	16.8	10.1	21.3	16	8.1	22.6	5.1	73.2	27.7	26.8	72.3	6069	73.7245	4023	66.3	2046	33.7	3701	61	322	5.3	2368
208.01	246	4512	2338	51.8	2174	48.2	42	816	18.0851	592	13.1	2679	221	0	682	0	582	348	1369	3143	2224	1908	85.8	316	14.2	280400	3333	8.3	8.6	16.3	23.5	6.2	15.3	21.7	83.1	37	16.9	63	3696	81.9149	2706	73.2	990	26.8	2308	62.4	398	10.8	1388
208.02	392	7942	4145	52.2	3797	47.8	33.1	1745	21.9718	725	9.1	2950	591	0	3793	0	512	96	1408	6534	2445	2068	84.6	377	15.4	210100	5207	13.9	4.2	21.5	14.5	5	27.8	13.1	81.8	40.8	18.2	59.2	6197	78.0282	4064	65.6	2133	34.4	3708	59.8	356	5.7	2489
209.01	287	5013	2673	53.3	2340	46.7	30.5	1386	27.6481	233	4.6	2430	1034	0	1215	0	244	90	1283	3730	2146	1748	81.5	398	18.5	136200	3056	9.6	8.1	22.1	17	5.9	27.2	10.1	82.3	37.3	17.7	62.7	3627	72.3519	2493	68.7	1134	31.3	2211	61	282	7.8	1416
209.02	168	4195	2083	49.7	2112	50.3	39.5	819	19.5232	588	14	2551	781	0	813	0	18	32	432	3763	1708	1504	88.1	204	11.9	101700	3005	6.8	2	39.1	13.5	6.7	24.4	7.5	91.3	31.9	8.7	68.1	3376	80.4768	1957	58	1419	42	1785	52.9	172	5.1	1591
301.01	117	3727	1795	48.2	1932	51.8	43.7	260	6.97612	699	18.8	2294	746	8	248	0	323	108	811	2916	2526	2233	88.4	293	11.6	197200	3190	7.1	3.4	9.8	19.5	4.7	33.9	21.6	89.5	55.5	10.5	44.5	3467	93.0239	2264	65.3	1203	34.7	1983	57.2	281	8.1	1484
301.02	133	2956	1414	47.8	1542	52.2	40.2	212	7.17185	382	12.9	1790	579	51	347	0	79	110	404	2552	2110	1752	83	358	17	188700	2598	1.3	5.7	14.7	24.7	8.4	27.3	17.9	93	45.1	7	54.9	2744	92.8281	2017	73.5	727	26.5	1707	62.2	310	11.3	1037
301.03	73	2238	1018	45.5	1220	54.5	32.4	97	4.33423	120	5.4	1287	345	4	387	0	170	45	359	1879	1172	1114	95.1	58	4.9	125800	1554	9.5	4.7	16.5	9.8	4.4	33.7	21.4	85.8	55.1	14.2	44.9	2141	95.6658	1364	63.7	777	36.3	1263	59	101	4.7	878
301.04	65	3688	1725	46.8	1963	53.2	21.9	119	3.22668	221	6	1973	566	0	710	27	97	315	295	3393	1306	1231	94.3	75	5.7	116100	1606	4.8	4.4	19.2	21.4	10.1	31.4	8.8	90.8	40.2	9.2	59.8	3569	96.7733	1752	49.1	1817	50.9	1558	43.7	194	5.4	2011
302	248	5274	2630	49.9	2644	50.1	37.3	793	15.036	458	8.7	4393	482	1	170	0	149	79	856	4418	2702	2378	88	324	12	367500	3865	1.8	1.9	11.3	14.8	4.6	31.7	33.9	96.4	65.6	3.6	34.4	4481	84.964	3429	76.5	1052	23.5	3133	69.9	296	6.6	1348
303	90	3049	1753	57.5	1296	42.5	35.7	533	17.4811	355	11.6	1994	343	80	278	0	315	39	1272	1777	1532	1382	90.2	150	9.8	221200	2148	10.7	6.6	17.6	21.9	7	20.3	16	82.7	36.2	17.3	63.8	2516	82.5189	1800	71.5	716	28.5	1653	65.7	147	5.8	863
304	86	2683	1360	50.7	1323	49.3	34.7	442	16.4741	327	12.2	1916	339	0	159	0	180	89	887	1796	1359	1242	91.4	117	8.6	341400	1896	9.5	4.1	16.2	17.2	2.6	33.5	16.8	86.3	50.3	13.7	49.7	2241	83.5259	1671	74.6	570	25.4	1403	62.6	268	12	838
305	268	6269	3217	51.3	3052	48.7	35.3	1088	17.3552	456	7.3	4952	400	0	513	0	268	136	1744	4525	3180	2840	89.3	340	10.7	306500	4842	10.2	4.2	12.6	10.6	3.1	31.1	28.2	85.5	59.3	14.5	40.7	5181	82.6448	4084	78.8	1097	21.2	3960	76.4	124	2.4	1221
306.01	142	3538	2054	58.1	1484	41.9	44.5	280	7.91408	592	16.7	2358	747	0	346	0	30	57	545	2993	2335	1916	82.1	419	17.9	201300	2806	4.4	5.6	21.1	22	3.6	29.3	14	90	43.3	10	56.7	3258	92.0859	2189	67.2	1069	32.8	1911	58.7	278	8.5	1347
306.03	108	2048	1016	49.6	1032	50.4	30.9	325	15.8691	123	6	848	831	0	295	0	32	42	129	1919	1356	1123	82.8	233	17.2	266000	1375	3.3	1.4	18.4	29.2	1.7	24.9	20.9	95.3	45.9	4.7	54.1	1723	84.1309	1169	67.8	554	32.2	1006	58.4	163	9.5	717
306.04	103	2961	1465	49.5	1496	50.5	44.3	146	4.93077	527	17.8	1578	664	0	647	0	15	57	91	2870	2226	1994	89.6	232	10.4	167000	2559	0.4	4.8	18.3	18.5	3.2	28.8	26	94.8	54.8	5.2	45.2	2815	95.0692	2062	73.3	753	26.7	1871	66.5	191	6.8	944
307.01	75	1734	1030	59.4	704	40.6	36.8	192	11.0727	124	7.2	890	366	0	310	0	4	164	85	1649	967	931	96.3	36	3.7	180200	1362	0.9	6.2	12.6	19.6	10.6	30	20.1	92.9	50.1	7.1	49.9	1542	88.9273	1108	71.9	434	28.1	977	63.4	131	8.5	565
307.02	39	1460	745	51	715	49	50.3	93	6.36986	377	25.8	1137	101	0	222	0	0	0	28	1432	1163	986	84.8	177	15.2	186000	1331	0	2.4	13.1	23.5	2.3	33.1	25.5	97.6	58.6	2.4	41.4	1367	93.6301	779	57	588	43	683	50	96	7	684
307.03	150	2579	1142	44.3	1437	55.7	38.6	186	7.2121	464	18	1756	361	0	267	0	29	166	150	2429	1819	1622	89.2	197	10.8	261100	2212	5.7	1.9	8.9	17.1	6.5	38.5	21.5	92.4	59.9	7.6	40.1	2393	92.7879	1607	67.2	786	32.8	1360	56.8	247	10.3	1033
307.06	183	3460	1664	48.1	1796	51.9	48.2	268	7.74566	930	26.9	2085	522	0	641	0	95	117	285	3175	2616	2406	92	210	8	171700	3073	6.9	0.8	11.7	21.4	7.9	19.7	31.6	92.3	51.3	7.7	48.7	3192	92.2543	2117	66.3	1075	33.7	2046	64.1	71	2.2	1146
308	233	4405	2192	49.8	2213	50.2	38.9	600	13.6209	577	13.1	3249	145	0	610	0	62	339	544	3861	2247	2061	91.7	186	8.3	504500	3512	6.6	1.8	8.7	9.5	4.2	42.2	27	91.6	69.2	8.4	30.8	3805	86.3791	2705	71.1	1100	28.9	2476	65.1	229	6	1329
309	144	3207	1509	47.1	1698	52.9	37.8	352	10.976	329	10.3	2129	278	6	529	0	133	132	522	2685	1501	1458	97.1	43	2.9	298500	2649	4.3	4.6	7.2	19.6	4.9	36.9	22.5	91.1	59.4	8.9	40.6	2855	89.024	2254	78.9	601	21.1	2179	76.3	75	2.6	676
310	105	3522	1821	51.7	1701	48.3	37.3	402	11.414	332	9.4	2646	148	0	345	0	189	194	512	3010	2100	1844	87.8	256	12.2	313600	2904	3.4	2.9	7	13.7	2.6	38.9	31.5	93.7	70.5	6.3	29.5	3120	88.586	2614	83.8	506	16.2	2499	80.1	109	3.5	615
311	171	4136	1963	47.5	2173	52.5	38.5	285	6.89072	381	9.2	3162	241	7	292	0	325	109	682	3454	2508	2288	91.2	220	8.8	330500	3575	1.4	4.3	15.2	10.2	4.3	42.1	22.7	94.3	64.8	5.7	35.2	3851	93.1093	3150	81.8	701	18.2	2939	76.3	211	5.5	912
312	450	4860	2966	61	1894	39	43.9	503	10.3498	545	11.2	2610	1601	97	421	21	42	68	613	4247	3181	2632	82.7	549	17.3	254200	3807	11.5	9.8	28.4	15.7	3.5	17.1	13.9	78.7	31	21.3	69	4357	89.6502	2403	55.2	1954	44.8	2080	47.7	323	7.4	2277
313	227	7543	3846	51	3697	49	44.7	804	10.6589	1694	22.5	3703	1874	13	1498	0	93	362	880	6663	4196	4030	96	166	4	165000	6239	5.7	7.2	16.8	18.4	6.1	24.3	21.4	87.1	45.8	12.9	54.2	6739	89.3411	4366	64.8	2373	35.2	3823	56.7	543	8.1	2916
314	356	5260	2488	47.3	2772	52.7	40.9	245	4.65779	858	16.3	3933	612	0	327	0	96	292	512	4748	3425	3136	91.6	289	8.4	236900	4620	1.3	3.6	7.8	8.9	2.9	39.1	36.4	95.1	75.5	4.9	24.5	5015	95.3422	3841	76.6	1174	23.4	3645	72.7	196	3.9	1370
315.01	202	3430	1792	52.2	1638	47.8	38.4	344	10.0292	609	17.8	1449	1032	0	786	0	99	64	197	3233	1875	1559	83.1	316	16.9	241900	2821	8	6.7	19.1	18.4	6.7	28.1	12.9	85.3	41	14.7	59	3086	89.9708	1854	60.1	1232	39.9	1688	54.7	166	5.4	1398
315.02	272	4386	2143	48.9	2243	51.1	34.7	697	15.8915	408	9.3	1749	1978	10	265	0	95	289	734	3652	2476	2285	92.3	191	7.7	184100	3292	5.2	4.9	22.7	25.3	6.3	26	9.7	89.9	35.7	10.1	64.3	3689	84.1085	2567	69.6	1122	30.4	2190	59.4	377	10.2	1499
317	438	6525	3694	56.6	2831	43.4	34.7	729	11.1724	345	5.3	3949	1510	0	447	0	405	214	986	5539	3887	3424	88.1	463	11.9	292000	5235	2.8	6.9	15	16	4.2	34.7	20.4	90.3	55.1	9.7	44.9	5796	88.8276	4271	73.7	1525	26.3	3774	65.1	497	8.6	2022
318	79	1717	846	49.3	871	50.7	32.8	188	10.9493	94	5.5	1482	21	18	179	0	10	7	340	1377	991	934	94.2	57	5.8	289700	1393	7.8	3.2	9.2	12.3	0	42.3	25.3	89	67.6	11	32.4	1529	89.0507	1219	79.7	310	20.3	1154	75.5	65	4.3	375
319	94	2355	1042	44.2	1313	55.8	37.3	287	12.1868	239	10.1	1888	182	24	100	0	143	18	226	2129	1326	1290	97.3	36	2.7	296100	1929	2.6	5	9.6	11.4	3.9	43.7	23.7	92.3	67.4	7.7	32.6	2068	87.8132	1629	78.8	439	21.2	1496	72.3	133	6.4	572
321	399	6767	3593	53.1	3174	46.9	32.2	752	11.1128	749	11.1	5172	778	0	522	0	212	83	775	5992	4484	4113	91.7	371	8.3	320700	5321	5.3	4.1	11.5	10.9	3.6	38.4	26.1	90.6	64.5	9.4	35.5	6015	88.8872	4728	78.6	1287	21.4	4186	69.6	542	9	1829
401	237	3998	2047	51.2	1951	48.8	37.7	714	17.8589	422	10.6	3188	233	83	288	0	140	66	725	3273	1880	1583	84.2	297	15.8	361800	2952	5.9	7.5	16.7	17.1	3.5	30.4	18.9	86.6	49.3	13.4	50.7	3284	82.1411	2420	73.7	864	26.3	2081	63.4	339	10.3	1203
402.01	333	6195	3084	49.8	3111	50.2	33.8	846	13.6562	566	9.1	4963	39	0	690	0	361	142	1070	5125	2990	2722	91	268	9	325100	4729	7.2	5.8	13.5	12.3	4.1	42.3	14.7	87	57.1	13	42.9	5349	86.3438	4000	74.8	1349	25.2	3634	67.9	366	6.8	1715
402.02	353	6691	3526	52.7	3165	47.3	38.2	1079	16.1261	814	12.2	3903	507	0	1636	0	404	241	1046	5645	3146	2783	88.5	363	11.5	206400	5042	15.1	5.4	19.4	17.5	6	28.1	8.6	79.5	36.7	20.5	63.3	5612	83.8739	3827	68.2	1785	31.8	3411	60.8	416	7.4	2201
403	174	2656	1224	46.1	1432	53.9	46.1	358	13.4789	430	16.2	1807	73	34	555	0	15	172	274	2382	1121	999	89.1	122	10.9	404600	2153	6.1	3.3	17.2	16.7	5.8	25.5	25.4	90.6	50.9	9.4	49.1	2298	86.5211	1582	68.8	716	31.2	1488	64.8	94	4.1	810
404.01	73	2836	1387	48.9	1449	51.1	35.8	496	17.4894	274	9.7	2022	166	24	206	0	310	108	543	2293	1420	1217	85.7	203	14.3	432100	2173	6.4	4.5	12.1	13.3	2.7	32.6	28.3	89.1	60.9	10.9	39.1	2340	82.5106	1755	75	585	25	1683	71.9	72	3.1	657
404.02	183	4701	2518	53.6	2183	46.4	33.2	797	16.9538	268	5.7	3715	153	0	660	0	14	159	770	3931	2562	2439	95.2	123	4.8	407700	3788	1.6	3.1	8.4	11.6	3.5	38.6	33.1	95.3	71.8	4.7	28.2	3904	83.0462	3408	87.3	496	12.7	3172	81.3	224	5.7	720
406	155	2684	1229	45.8	1455	54.2	33.9	478	17.8092	172	6.4	2394	61	0	109	0	106	14	370	2314	1365	1216	89.1	149	10.9	510200	1982	2.1	4.2	7.5	11.7	4.6	37.3	32.5	93.7	69.9	6.3	30.1	2206	82.1908	1923	87.2	283	12.8	1758	79.7	165	7.5	448
407	114	3353	1729	51.6	1624	48.4	36.4	406	12.1086	190	5.7	2865	117	0	184	0	140	47	878	2475	1596	1498	93.9	98	6.1	335300	2697	3.5	2.3	12.8	14.8	3.9	36.3	26.4	94.2	62.7	5.8	37.3	2947	87.8914	2368	80.4	579	19.6	2217	75.2	151	5.1	730
408	68	1815	900	49.6	915	50.4	34.4	275	15.1515	225	12.4	1433	60	53	163	0	29	77	154	1661	819	791	96.6	28	3.4	412000	1452	4.5	4.5	7.3	14.7	4.9	43.3	20.7	90.9	64	9.1	36	1540	84.8485	1129	73.3	411	26.7	1063	69	66	4.3	477
409	114	2118	1005	47.5	1113	52.5	33.5	245	11.5675	214	10.1	1961	2	0	73	0	29	53	192	1926	1121	1046	93.3	75	6.7	388900	1827	5.4	1.3	9	13.4	2.9	41	27	93.3	68	6.7	32	1873	88.4325	1447	77.3	426	22.7	1439	76.8	8	0.4	434
501	117	2406	1118	46.5	1288	53.5	32.6	385	16.0017	140	5.8	2177	43	0	107	0	30	49	372	2034	1265	1131	89.4	134	10.6	442200	1947	2.8	2.4	10.3	11.6	3.7	46.3	23	94.8	69.3	5.2	30.7	2021	83.9983	1683	83.3	338	16.7	1560	77.2	123	6.1	461
502	170	5120	2548	49.8	2572	50.2	36	939	18.3398	640	12.5	4601	160	0	200	0	68	91	1113	4007	2493	2269	91	224	9	532800	3855	3.9	6.3	13.5	18	5.3	29.8	23.2	89.8	53	10.2	47	4181	81.6602	3031	72.5	1150	27.5	2854	68.3	162	3.9	1312
503	64	2566	1357	52.9	1209	47.1	35.2	512	19.9532	223	8.7	2226	18	26	189	0	0	107	535	2031	1145	1086	94.8	59	5.2	428400	1913	2.5	3	17.8	14.5	6.4	36.3	19.4	94.5	55.7	5.5	44.3	2054	80.0468	1610	78.4	444	21.6	1485	72.3	125	6.1	569
505	235	5365	2555	47.6	2810	52.4	36.3	1074	20.0186	583	10.9	4785	48	0	113	0	86	333	572	4793	2350	2172	92.4	178	7.6	600700	3979	3.2	2.6	9.9	10.2	4.9	41.8	27.4	94.2	69.2	5.8	30.8	4291	79.9814	3455	80.5	836	19.5	3337	77.8	118	2.7	954
506	85	2414	1217	50.4	1197	49.6	30.8	228	9.4449	213	8.8	2186	45	0	149	0	11	23	240	2174	1148	1063	92.6	85	7.4	461200	1886	1.9	4.1	10.3	7.7	5	50	20.9	94	70.9	6	29.1	2186	90.5551	1624	74.3	562	25.7	1567	71.7	57	2.6	619
507	39	1753	802	45.8	951	54.2	32.3	276	15.7444	62	3.5	1661	15	0	41	0	14	22	82	1671	727	708	97.4	19	2.6	409300	1316	0.4	4.9	6.9	9.5	0.5	42	35.8	94.7	77.8	5.3	22.2	1477	84.2556	1295	87.7	182	12.3	1255	85	40	2.7	222
508	42	1427	719	50.4	708	49.6	31.9	294	20.6027	106	7.4	1363	12	0	23	0	0	29	104	1323	620	565	91.1	55	8.9	652400	1071	3.5	2.7	7.9	5.2	0.6	41.5	38.6	93.7	80	6.3	20	1133	79.3973	972	85.8	161	14.2	925	81.6	47	4.1	208
509	79	1660	871	52.5	789	47.5	30.8	419	25.241	75	4.5	1493	0	0	109	0	34	24	113	1547	726	686	94.5	40	5.5	607900	1169	1.2	1.3	5.6	14.4	4.1	46.9	26.5	97.5	73.4	2.5	26.6	1241	74.759	992	79.9	249	20.1	957	77.1	35	2.8	284
510	128	1610	755	46.9	855	53.1	32.2	306	19.0062	102	6.3	1350	29	0	115	0	80	36	255	1355	778	697	89.6	81	10.4	496200	1250	1.8	3.9	13	12.6	3.4	40.1	25.4	94.3	65.4	5.7	34.6	1304	80.9938	1055	80.9	249	19.1	1041	79.8	14	1.1	263
511	59	1526	924	60.6	602	39.4	31.7	274	17.9554	60	3.9	1346	29	0	38	0	62	51	239	1287	733	677	92.4	56	7.6	534900	1130	1.2	1.8	13.7	3.6	1.8	53.2	24.7	97	77.9	3	22.1	1252	82.0446	1114	89	138	11	1083	86.5	31	2.5	169
512	41	1562	766	49	796	51	30.9	280	17.9257	39	2.5	1352	115	7	36	0	0	52	170	1392	701	641	91.4	60	8.6	419000	1149	2.6	4.7	5.6	6.1	4.7	54.7	21.6	92.7	76.3	7.3	23.7	1282	82.0743	1067	83.2	215	16.8	1050	81.9	17	1.3	232
513	114	2953	1369	46.4	1584	53.6	32.5	684	23.1629	127	4.3	2697	52	0	70	0	40	94	329	2624	1213	1156	95.3	57	4.7	470700	2027	0	0.4	8.3	7.7	0.5	48.8	34.1	99.6	83	0.4	17	2269	76.8371	1982	87.4	287	12.6	1862	82.1	120	5.3	407
514	95	2174	1155	53.1	1019	46.9	31.7	374	17.2033	205	9.4	1832	74	0	39	0	43	186	283	1891	1422	884	62.2	538	37.8	392700	1565	4.3	5.8	8.5	16.7	6.1	34.5	24.1	90	58.6	10	41.4	1800	82.7967	1468	81.6	332	18.4	1391	77.3	77	4.3	409
601	92	2596	1160	44.7	1436	55.3	33.3	469	18.0663	63	2.4	2293	206	0	17	0	29	51	212	2384	1338	1140	85.2	198	14.8	475800	1757	0	0.3	4.3	15.3	2.5	48.7	28.9	99.7	77.5	0.3	22.5	2127	81.9337	1874	88.1	253	11.9	1803	84.8	71	3.3	324
602	123	2126	1100	51.7	1026	48.3	34.1	292	13.7347	131	6.2	1882	59	0	159	0	14	12	304	1822	1169	1056	90.3	113	9.7	373700	1678	0.2	3.2	8.1	17.7	3.3	46.3	21.2	96.6	67.5	3.4	32.5	1834	86.2653	1491	81.3	343	18.7	1388	75.7	103	5.6	446
603	105	3176	1517	47.8	1659	52.2	30.4	669	21.0642	136	4.3	3007	9	6	154	0	0	0	137	3039	1373	1287	93.7	86	6.3	606000	2186	0.3	1.6	7.3	7.2	1.3	51.1	31.2	98.2	82.3	1.8	17.7	2507	78.9358	2236	89.2	271	10.8	2166	86.4	70	2.8	341
604	118	4003	2126	53.1	1877	46.9	29.1	817	20.4097	88	2.2	3739	16	52	111	0	12	73	427	3576	1635	1555	95.1	80	4.9	491100	2584	0.3	0.3	7.4	10.1	1.3	49.1	31.5	99.4	80.7	0.6	19.3	3186	79.5903	2841	89.2	345	10.8	2754	86.4	87	2.7	432
605	52	1235	627	50.8	608	49.2	43.3	106	8.583	383	31	977	74	10	136	0	4	34	144	1091	797	722	90.6	75	9.4	645100	957	9.1	9.1	18.9	13.8	1	34.5	13.6	81.8	48.1	18.2	51.9	1129	91.417	733	64.9	396	35.1	702	62.2	31	2.7	427
608	89	4840	2315	47.8	2525	52.2	33.3	336	6.94215	496	10.2	3847	281	0	570	0	81	61	210	4630	3464	3063	88.4	401	11.6	195500	4094	0	1	7.2	9.3	4.4	49.8	28.3	99	78.1	1	21.9	4504	93.0579	3925	87.1	579	12.9	3785	84	140	3.1	719
609	323	6758	3319	49.1	3439	50.9	32.7	509	7.53181	587	8.7	5518	330	127	320	0	138	325	897	5861	5116	4458	87.1	658	12.9	218300	5634	0.4	4.3	9.1	11.6	4.3	38.6	31.8	95.3	70.3	4.7	29.7	6249	92.4682	5180	82.9	1069	17.1	4780	76.5	362	5.8	1431
610	216	1716	1046	61	670	39	27.9	94	5.47786	44	2.6	1428	25	0	184	0	31	48	264	1452	904	845	93.5	59	6.5	376000	1232	1.6	0	6.7	13	3.8	43.8	31.1	98.4	74.8	1.6	25.2	1622	94.5221	1401	86.4	221	13.6	1356	83.6	45	2.8	266
611	194	1309	726	55.5	583	44.5	27.9	68	5.19481	19	1.5	1205	27	12	65	0	0	0	42	1267	682	622	91.2	60	8.8	487500	882	1	0	4.9	17.6	1	49.1	26.4	99	75.5	1	24.5	1241	94.8052	1100	88.6	141	11.4	1034	83.3	66	5.3	207
612	84	2235	1083	48.5	1152	51.5	26.1	238	10.6488	67	3	1931	29	9	139	0	22	105	102	2133	931	902	96.9	29	3.1	471100	1403	0.3	0.9	1.2	5.1	0.9	66.2	25.4	98.8	91.6	1.2	8.4	1997	89.3512	1685	84.4	312	15.6	1616	80.9	69	3.5	381
615	66	1859	936	50.3	923	49.7	28.9	194	10.4357	118	6.3	1705	9	0	62	0	32	51	119	1740	867	806	93	61	7	450000	1344	1.7	4.6	7.2	9.7	1.6	44.6	30.5	93.7	75.1	6.3	24.9	1665	89.5643	1451	87.1	214	12.9	1382	83	69	4.1	283
618	80	1130	598	52.9	532	47.1	29.8	57	5.04425	53	4.7	955	33	0	106	4	20	12	124	1006	721	679	94.2	42	5.8	288800	778	2.2	3.5	8.2	11.3	5	45.2	24.6	94.3	69.8	5.7	30.2	1073	94.9558	861	80.2	212	19.8	811	75.6	50	4.7	262
619.01	78	3785	1632	43.1	2153	56.9	31.7	380	10.0396	292	7.7	3117	147	12	323	13	125	48	453	3332	2436	2383	97.8	53	2.2	293300	2988	0	2.3	6	12.6	4.8	36.9	37.4	97.7	74.4	2.3	25.6	3405	89.9604	2856	83.9	549	16.1	2711	79.6	145	4.3	694
619.02	95	4045	2007	49.6	2038	50.4	35.6	84	2.07664	673	16.6	3303	196	0	368	0	27	151	216	3829	3255	2791	85.7	464	14.3	320100	3322	0	0.9	5.6	11.3	3.6	45.7	32.8	99.1	78.6	0.9	21.4	3961	97.9234	2790	70.4	1171	29.6	2703	68.2	87	2.2	1258
620	283	2897	1470	50.7	1427	49.3	32.3	190	6.55851	135	4.7	2433	153	0	180	0	20	111	106	2791	1614	1506	93.3	108	6.7	340400	2303	0	1	8.4	10.6	6.3	45	28.6	99	73.6	1	26.4	2707	93.4415	2421	89.4	286	10.6	2360	87.2	61	2.3	347
621	456	3372	1938	57.5	1434	42.5	29.1	185	5.48636	156	4.6	3033	22	0	226	0	47	44	225	3147	1900	1595	83.9	305	16.1	392600	2625	0	1.8	6.1	11.2	4.5	46.7	29.8	98.2	76.5	1.8	23.5	3187	94.5136	2806	88	381	12	2721	85.4	85	2.7	466
622	212	2987	1563	52.3	1424	47.7	28.5	277	9.27352	28	0.9	2624	106	0	146	0	51	60	160	2827	1509	1354	89.7	155	10.3	449000	2282	0	1.4	5.6	7.6	3.3	51.7	30.4	98.6	82.1	1.4	17.9	2710	90.7265	2447	90.3	263	9.7	2327	85.9	106	3.9	369
623	64	1716	933	54.4	783	45.6	28.7	289	16.8415	39	2.3	1573	6	0	83	0	6	48	71	1645	730	691	94.7	39	5.3	696400	1249	0	1	4.1	5.9	0.5	58.5	30	99	88.6	1	11.4	1427	83.1585	1275	89.3	152	10.7	1166	81.7	109	7.6	261
624	63	1622	726	44.8	896	55.2	30.2	265	16.3379	112	6.9	1503	30	0	58	0	19	12	85	1537	798	722	90.5	76	9.5	549300	1200	2	0.8	5.3	8.4	1.4	50.4	31.8	97.3	82.2	2.7	17.8	1357	83.6621	1165	85.9	192	14.1	1144	84.3	21	1.5	213
625	92	1342	731	54.5	611	45.5	30.4	143	10.6557	23	1.7	1234	0	0	69	0	6	33	60	1282	743	667	89.8	76	10.2	398700	1038	0	0	2	8.6	0.4	59.5	29.5	100	89	0	11	1199	89.3443	1088	90.7	111	9.3	1044	87.1	44	3.7	155
626	110	2281	1086	47.6	1195	52.4	32	558	24.463	81	3.6	1962	21	0	178	0	6	114	293	1988	993	953	96	40	4	598200	1565	2.9	2.1	5	5.9	3.6	43.6	36.9	95	80.4	5	19.6	1723	75.537	1399	81.2	324	18.8	1299	75.4	100	5.8	424
627	139	2757	1515	55	1242	45	30.3	422	15.3065	127	4.6	2468	16	0	39	0	110	124	175	2582	1302	1191	91.5	111	8.5	533200	1854	0.5	4.3	3.6	9.2	4.7	47.2	30.5	95.2	77.7	4.8	22.3	2335	84.6935	1901	81.4	434	18.6	1848	79.1	53	2.3	487
628	173	3792	1742	45.9	2050	54.1	29.5	601	15.8492	182	4.8	3367	148	0	163	0	40	74	326	3466	1655	1572	95	83	5	498000	2636	1.1	0.7	3.1	7.2	2.6	48.6	36.8	98.3	85.4	1.7	14.6	3191	84.1508	2808	88	383	12	2695	84.5	113	3.5	496
629	286	4176	2333	55.9	1843	44.1	28.5	374	8.95594	147	3.5	3795	11	0	255	0	17	98	140	4036	1916	1848	96.5	68	3.5	485900	2819	0.5	0.9	4.6	5.1	2.9	48.6	37.5	98.6	86.1	1.4	13.9	3802	91.0441	3266	85.9	536	14.1	3190	83.9	76	2	612
630	478	3055	1475	48.3	1580	51.7	28.2	219	7.16858	64	2.1	2594	79	14	180	0	46	142	288	2767	1846	1680	91	166	9	372400	2435	0	1.5	3.7	5.8	1.3	58.6	29.1	98.5	87.7	1.5	12.3	2836	92.8314	2616	92.2	220	7.8	2436	85.9	180	6.3	400
631	148	2399	1167	48.6	1232	51.4	29.8	253	10.5461	23	1	2029	0	0	164	0	62	144	186	2213	1379	1349	97.8	30	2.2	354400	1786	0	0.2	7.3	7.4	4	40.6	40.4	99.8	81	0.2	19	2146	89.4539	1876	87.4	270	12.6	1864	86.9	12	0.6	282
632	118	6580	3220	48.9	3360	51.1	31.9	565	8.58663	875	13.3	5288	247	0	864	0	47	134	175	6405	4394	4148	94.4	246	5.6	354500	5091	1.2	1.1	6.1	6.7	1.5	44.5	38.8	97.6	83.4	2.4	16.6	6015	91.4134	4501	74.8	1514	25.2	4271	71	230	3.8	1744
633.01	76	2626	1040	39.6	1586	60.4	30	49	1.86596	331	12.6	2045	267	0	244	0	0	70	173	2453	1887	1816	96.2	71	3.8	241000	2172	1	0.7	8.5	12.5	4.3	45.9	27.1	98.3	73	1.7	27	2577	98.134	1974	76.6	603	23.4	1910	74.1	55	2.1	658
633.02	82	4186	1857	44.4	2329	55.6	30.2	249	5.9484	501	12	3506	68	0	511	0	38	63	180	4006	3040	2760	90.8	280	9.2	321300	3249	0	0.8	5.4	7.2	3.1	45.4	38.1	99.2	83.5	0.8	16.5	3937	94.0516	3218	81.7	719	18.3	3141	79.8	77	2	796
633.03	61	1157	535	46.2	622	53.8	59.7	34	2.93863	513	44.3	1076	27	0	39	0	0	15	50	1107	1081	892	82.5	189	17.5	344100	1055	0.8	6.8	7.7	14.2	2.6	36.7	31.3	92.4	68	7.6	32	1123	97.0614	657	58.5	466	41.5	623	55.5	34	3	500
634	225	2158	877	40.6	1281	59.4	28.2	76	3.52178	63	2.9	1920	93	0	92	0	0	53	166	1992	1281	1223	95.5	58	4.5	351100	1717	1	0.5	4.1	8	5.6	52.1	28.8	98.5	80.8	1.5	19.2	2082	96.4782	1753	84.2	329	15.8	1689	81.1	64	3.1	393
701.01	189	3988	1937	48.6	2051	51.4	36	521	13.0642	665	16.7	3564	96	0	188	0	0	140	37	3951	2978	2642	88.7	336	11.3	312700	3114	0.4	1.2	5	13.7	1.3	43	35.4	98.4	78.4	1.6	21.6	3467	86.9358	2443	70.5	1024	29.5	2350	67.8	93	2.7	1117
701.02	100	2656	1462	55	1194	45	30	157	5.91114	96	3.6	2157	216	0	196	0	59	28	327	2329	1962	1733	88.3	229	11.7	240300	2029	0.9	1.3	7.1	14.3	3.6	35.1	37.6	97.7	72.7	2.3	27.3	2499	94.0889	2192	87.7	307	12.3	2136	85.5	56	2.2	363
701.03	76	1679	796	47.4	883	52.6	28.2	126	7.50447	85	5.1	1512	76	0	85	0	6	0	123	1556	1313	1192	90.8	121	9.2	342200	1063	0	0	0.8	3.7	1.6	60.8	33.1	100	93.9	0	6.1	1553	92.4955	1353	87.1	200	12.9	1224	78.8	129	8.3	329
702	245	3937	2234	56.7	1703	43.3	29.2	430	10.922	280	7.1	3326	184	0	285	0	62	80	272	3665	2154	1954	90.7	200	9.3	480800	2871	0.9	0.9	4	11.1	3.3	42.6	37.2	98.3	79.8	1.7	20.2	3507	89.078	2904	82.8	603	17.2	2810	80.1	94	2.7	697
703	336	3383	1935	57.2	1448	42.8	28.1	325	9.60686	104	3.1	2843	56	0	310	0	76	98	140	3243	1797	1619	90.1	178	9.9	435300	2282	0	0	4.9	4.4	0.7	52.8	37.2	100	90	0	10	3058	90.3931	2544	83.2	514	16.8	2431	79.5	113	3.7	627
704	157	3440	2028	59	1412	41	31.4	442	12.8488	452	13.1	3161	132	0	87	0	32	28	286	3154	1669	1620	97.1	49	2.9	588800	2314	5.5	7.2	7.2	3.5	1.3	45.3	29.9	87.3	75.3	12.7	24.7	2998	87.1512	2100	70	898	30	2025	67.5	75	2.5	973
705	103	3022	1429	47.3	1593	52.7	33.2	381	12.6075	492	16.3	2727	109	34	53	0	67	32	230	2792	1371	1309	95.5	62	4.5	596100	2113	5	2.4	8.3	9.7	1.3	33.3	39.9	92.6	73.3	7.4	26.7	2641	87.3925	1833	69.4	808	30.6	1769	67	64	2.4	872
706	141	3083	1510	49	1573	51	31.3	606	19.6562	91	3	2949	39	0	64	0	0	31	340	2743	1392	1301	93.5	91	6.5	624700	2093	0.6	0.6	0.9	5.7	1.4	48.7	42.2	98.9	90.9	1.1	9.1	2477	80.3438	2126	85.8	351	14.2	2037	82.2	89	3.6	440
707	256	3983	1949	48.9	2034	51.1	30.2	942	23.6505	133	3.3	3391	17	0	376	0	142	57	661	3322	2056	1641	79.8	415	20.2	431100	2577	3.5	2.3	8	7.5	1.2	39.8	37.8	94.3	77.5	5.7	22.5	3041	76.3495	2609	85.8	432	14.2	2509	82.5	100	3.3	532
710	171	4277	2126	49.7	2151	50.3	21.2	321	7.50526	146	3.4	3598	148	3	335	0	62	131	418	3859	1139	1032	90.6	107	9.4	525400	1582	0.6	0.3	3.6	9.5	2.2	50.6	33.2	99.1	83.8	0.9	16.2	3956	92.4947	2483	62.8	1473	37.2	2279	57.6	204	5.2	1677
711	204	2932	1221	41.6	1711	58.4	25.9	293	9.99318	228	7.8	2618	97	4	99	4	11	99	100	2832	1157	1054	91.1	103	8.9	814300	1671	0.1	0	4.5	2.5	2.3	44.1	46.5	99.9	90.6	0.1	9.4	2639	90.0068	2033	77	606	23	1953	74	80	3	686
712	242	2016	919	45.6	1097	54.4	29.4	282	13.9881	256	12.7	1688	73	0	220	0	0	35	216	1800	1024	1024	100	0	0	377400	1407	3.6	0.6	3.3	11	3.3	43.1	35	95.8	78.2	4.2	21.8	1734	86.0119	1261	72.7	473	27.3	1216	70.1	45	2.6	518
713	142	3414	1660	48.6	1754	51.4	31.8	547	16.0223	323	9.5	3027	109	0	235	15	0	28	113	3301	1954	1868	95.6	86	4.4	617000	2614	0	0.7	1.9	2	2.4	55.7	37.3	99.3	93	0.7	7	2867	83.9777	2312	80.6	555	19.4	2173	75.8	139	4.8	694
714	291	4357	1877	43.1	2480	56.9	33.2	436	10.0069	544	12.5	3710	171	0	262	0	57	157	241	4116	3099	2708	87.4	391	12.6	364100	3550	2.5	2	7.5	5.4	4.1	41	37.5	95.5	78.5	4.5	21.5	3921	89.9931	2842	72.5	1079	27.5	2765	70.5	77	2	1156
715	472	5710	2471	43.3	3239	56.7	32.4	469	8.21366	527	9.2	4898	186	0	421	0	77	128	307	5403	4301	3729	86.7	572	13.3	290500	4800	0.4	0.6	3.8	5.5	1.8	48.8	39.2	99	87.9	1	12.1	5241	91.7863	4432	84.6	809	15.4	4208	80.3	224	4.3	1033
716	52	1715	906	52.8	809	47.2	35.2	343	20	255	14.9	1479	75	0	56	0	10	95	49	1666	818	714	87.3	104	12.7	732700	1299	1.5	1.5	2.3	10.5	1.8	51	31.4	96.9	82.4	3.1	17.6	1372	80	1016	74.1	356	25.9	948	69.1	68	5	424
717	118	1813	795	43.8	1018	56.2	34.8	379	20.9046	181	10	1410	262	8	99	0	16	18	150	1663	786	742	94.4	44	5.6	611700	1313	0	0.1	5.3	12.2	2.5	40.4	39.5	99.9	79.9	0.1	20.1	1434	79.0954	1122	78.2	312	21.8	1060	73.9	62	4.3	374
718	113	2670	1360	50.9	1310	49.1	36.1	627	23.4831	221	8.3	2219	319	0	65	0	11	56	134	2536	1201	1123	93.5	78	6.5	705700	1886	0.5	2.6	6.2	8.1	1.4	37.2	44	96.9	81.2	3.1	18.8	2043	76.5169	1591	77.9	452	22.1	1476	72.2	115	5.6	567
801	131	6657	2978	44.7	3679	55.3	44.1	556	8.35211	1933	29	5996	315	0	178	0	29	139	321	6336	4619	4066	88	553	12	500800	5840	0	1	5.7	7.2	0.7	42.7	42.8	99	85.4	1	14.6	6101	91.6479	4345	71.2	1756	28.8	4213	69.1	132	2.2	1888
802.01	83	3235	1383	42.8	1852	57.2	50.9	82	2.53478	800	24.7	2949	131	37	34	0	36	48	26	3209	2517	2265	90	252	10	235500	2970	0.7	2.6	6.7	15.3	3.6	37	34.1	96.7	71.1	3.3	28.9	3153	97.4652	2219	70.4	934	29.6	2074	65.8	145	4.6	1079
802.02	351	3533	1490	42.2	2043	57.8	37.2	296	8.37815	474	13.4	3103	109	0	310	0	0	11	82	3451	2692	2314	86	378	14	265700	3031	0	1	2.1	4.5	0.6	47.5	44.3	99	91.8	1	8.2	3237	91.6219	2704	83.5	533	16.5	2514	77.7	190	5.9	723
803	251	4480	2219	49.5	2261	50.5	30.3	480	10.7143	234	5.2	3634	349	0	386	0	49	62	148	4332	2713	2457	90.6	256	9.4	465700	3612	0.8	0.5	1.6	9.5	3.6	47.5	36.5	98.8	84	1.2	16	4000	89.2857	3542	88.6	458	11.5	3379	84.5	163	4.1	621
804	568	4907	2098	42.8	2809	57.2	28.5	1596	32.525	228	4.6	1786	2827	83	95	0	0	116	122	4785	2046	2046	100	0	0	486900	3027	0.6	8.4	18.7	19.4	2.1	33.3	17.5	91	50.8	9	49.2	3311	67.475	2471	74.6	840	25.4	2025	61.2	446	13.5	1286
810	426	7427	3121	42	4306	58	30.7	125	1.68305	1415	19.1	5505	710	0	878	0	224	110	480	6947	5031	4569	90.8	462	9.2	364300	5448	5.3	2.1	8.8	21.2	2.3	32.6	27.6	92.5	60.1	7.5	39.9	7302	98.317	4679	64.1	2623	35.9	4424	60.6	255	3.5	2878
811	176	3657	1716	46.9	1941	53.1	32.7	41	1.12114	573	15.7	2892	365	0	156	0	140	104	269	3388	3183	2645	83.1	538	16.9	382600	3243	2.2	1.7	3.6	19.2	3.9	39.2	30.3	96.1	69.4	3.9	30.6	3616	98.8789	2797	77.4	819	22.6	2603	72	194	5.4	1013
812.01	1026	4552	1808	39.7	2744	60.3	38.3	194	4.26186	973	21.4	3627	131	0	600	0	102	92	336	4216	3526	2809	79.7	717	20.3	541200	3332	0	0.6	2.3	9.1	1.6	44	42.3	99.3	86.3	0.7	13.7	4358	95.7381	3123	71.7	1235	28.3	2858	65.6	265	6.1	1500
812.02	134	3221	1584	49.2	1637	50.8	53.3	254	7.88575	1097	34.1	2902	25	0	122	0	145	27	291	2930	2315	1906	82.3	409	17.7	560400	2658	0	0.6	6.4	17.2	3.1	38.3	34.3	99.4	72.6	0.6	27.4	2967	92.1143	1868	63	1099	37	1747	58.9	121	4.1	1220
813	249	5053	2307	45.7	2746	54.3	49.9	205	4.057	1409	27.9	3969	213	0	807	0	13	51	225	4828	4435	3219	72.6	1216	27.4	421400	4579	0	0	4.3	10.7	5.1	39	40.8	100	79.8	0	20.2	4848	95.943	3154	65.1	1694	34.9	3009	62.1	145	3	1839
814.01	471	2516	1063	42.2	1453	57.8	46.7	140	5.56439	625	24.8	1726	429	0	268	0	0	93	48	2468	1839	1572	85.5	267	14.5	487000	2006	1.6	0	4.5	15	1.1	37.5	40.3	98.4	77.8	1.6	22.2	2376	94.4356	1555	65.4	821	34.6	1235	52	320	13.5	1141
814.02	221	4389	1889	43	2500	57	40.3	193	4.39736	598	13.6	3281	156	51	713	0	53	135	209	4180	3594	2853	79.4	741	20.6	491700	3961	0	2.5	3.7	13	3.3	39.8	37.7	97.5	77.5	2.5	22.5	4196	95.6026	2729	65	1467	35	2625	62.6	104	2.5	1571
814.03	674	7004	3761	53.7	3243	46.3	33.4	352	5.0257	693	9.9	4846	186	49	1571	0	191	161	524	6480	5562	4904	88.2	658	11.8	375500	6245	0	0	0.4	6.5	4.8	50.9	37.3	100	88.2	0	11.8	6652	94.9743	5225	78.5	1427	21.5	4866	73.2	359	5.4	1786
815	736	4400	2068	47	2332	53	34.3	261	5.93182	555	12.6	3325	92	0	795	0	14	174	142	4258	4089	2888	70.6	1201	29.4	487000	3794	0	0	4	6.4	2.8	46.9	39.9	100	86.8	0	13.2	4139	94.0682	2861	69.1	1278	30.9	2788	67.4	73	1.8	1351
816	606	3177	1552	48.9	1625	51.1	34.3	170	5.35096	293	9.2	2484	38	0	491	0	23	141	167	3010	3021	2272	75.2	749	24.8	313800	2681	0	0	1.8	9.6	2.7	47.7	38.2	100	85.9	0	14.1	3007	94.649	2447	81.4	560	18.6	2172	72.2	275	9.1	835
817	843	3607	1927	53.4	1680	46.6	30.1	248	6.87552	120	3.3	2366	136	51	606	0	414	34	614	2993	2561	2214	86.5	347	13.5	334900	2942	1.1	1.2	6.9	4.5	2.1	55.8	28.4	97.7	84.2	2.3	15.8	3359	93.1245	2989	89	370	11	2790	83.1	199	5.9	569
818	814	7488	3412	45.6	4076	54.4	32.9	406	5.42201	141	1.9	6318	179	49	630	0	61	251	267	7221	5584	5278	94.5	306	5.5	409600	6678	0	0	2.3	4.6	4.3	48.6	40.2	100	88.8	0	11.2	7082	94.578	6406	90.5	676	9.5	6075	85.8	331	4.7	1007
819	151	1152	587	51	565	49	32.9	181	15.7118	50	4.3	482	429	6	160	0	10	65	37	1115	930	571	61.4	359	38.6	481700	949	4.2	5	12.1	16	1.4	32.5	28.9	90.8	61.3	9.2	38.7	971	84.2882	757	78	214	22	650	66.9	107	11	321
901	58	3262	1404	43	1858	57	46.6	541	16.5849	679	20.8	3111	0	0	55	0	84	12	357	2905	1443	1291	89.5	152	10.5	315100	2439	5.1	10	22.2	18	8.4	21.2	15.1	84.9	36.3	15.1	63.7	2721	83.4151	1737	63.8	984	36.2	1661	61	76	2.8	1060
902	144	6406	3122	48.7	3284	51.3	41	1054	16.4533	958	15	6076	117	0	132	0	0	81	456	5950	2929	2678	91.4	251	8.6	322600	4877	1.4	3.3	21	23.3	8.3	28.3	14.4	95.3	42.7	4.7	57.3	5352	83.5467	3673	68.6	1679	31.4	3388	63.3	285	5.3	1964
903	35	1325	719	54.3	606	45.7	41.9	262	19.7736	197	14.9	1269	0	0	31	0	6	19	44	1281	553	522	94.4	31	5.6	307600	964	3.1	1.8	16.4	19.6	6.8	33.8	18.5	95.1	52.3	4.9	47.7	1063	80.2264	689	64.8	374	35.2	639	60.1	50	4.7	424
1001	196	5666	3033	53.5	2633	46.5	42	1162	20.5083	922	16.3	5130	0	0	282	0	15	239	755	4911	2397	2174	90.7	223	9.3	282000	4017	5.4	6.9	20.4	17.9	6.9	25.6	16.9	87.7	42.5	12.3	57.5	4504	79.4917	3079	68.4	1425	31.6	2741	60.9	338	7.5	1763
1002	205	6605	3376	51.1	3229	48.9	44.4	1072	16.2301	1194	18.1	6065	208	51	10	20	196	55	858	5747	2965	2722	91.8	243	8.2	267800	5041	1.3	4.8	29.6	27.4	9.4	19.3	8.3	93.9	27.6	6.1	72.4	5533	83.7699	3777	68.3	1756	31.7	3462	62.6	315	5.7	2071
1003	159	6029	2601	43.1	3428	56.9	50.1	830	13.7668	1797	29.8	5460	93	6	142	0	36	292	779	5250	2755	2502	90.8	253	9.2	346400	4473	5.8	6.7	23.3	28.6	6.1	17	12.6	87.5	29.6	12.5	70.4	5199	86.2332	2458	47.3	2741	52.7	2266	43.6	192	3.7	2933
1004	53	3027	1560	51.5	1467	48.5	42.7	664	21.9359	464	15.3	2861	5	0	54	0	45	62	390	2637	1256	1230	97.9	26	2.1	318700	2266	2.9	2.1	20.1	22.6	4.7	26.3	21.2	95	47.6	5	52.4	2363	78.0641	1621	68.6	742	31.4	1504	63.6	117	5	859
1005	193	5156	2572	49.9	2584	50.1	46.7	1204	23.3514	993	19.3	4752	5	46	144	0	115	94	305	4851	2329	1967	84.5	362	15.5	290100	3784	0.4	4.8	27.9	24	8.5	20.3	14.2	94.8	34.5	5.2	65.5	3952	76.6486	2816	71.3	1136	28.7	2684	67.9	132	3.3	1268
1006	298	5254	2435	46.3	2819	53.7	42.9	1016	19.3376	755	14.4	4566	53	0	310	0	248	77	871	4383	1970	1891	96	79	4	271700	3853	4.4	3.3	35.8	20.5	6.2	21.3	8.5	92.3	29.8	7.7	70.2	4238	80.6624	3030	71.5	1208	28.5	2680	63.2	350	8.3	1558
1007	103	4749	2397	50.5	2352	49.5	45.6	794	16.7193	965	20.3	4123	35	0	412	0	133	46	550	4199	1943	1846	95	97	5	263100	3607	4.8	1.9	28.9	20.7	12.4	23.7	7.7	93.3	31.4	6.7	68.6	3955	83.2807	2587	65.4	1368	34.6	2311	58.4	276	7	1644
1101	208	5923	2838	47.9	3085	52.1	38.7	1413	23.8562	814	13.7	4814	120	0	401	0	439	149	1216	4707	2240	2093	93.4	147	6.6	293600	4064	6.3	7.2	26	20	7.6	21.9	10.9	86.5	32.8	13.5	67.2	4510	76.1438	3072	68.1	1438	31.9	2757	61.1	315	7	1753
1102	127	3017	1575	52.2	1442	47.8	39.8	610	20.2188	511	16.9	2262	74	51	345	0	43	242	344	2673	1226	1208	98.5	18	1.5	308300	2161	5.8	3	25.6	21.8	11.2	23.3	9.4	91.2	32.7	8.8	67.3	2407	79.7812	1692	70.3	715	29.7	1478	61.4	214	8.9	929
1103	138	5314	2710	51	2604	49	44.8	937	17.6327	860	16.2	4434	41	11	694	0	71	63	985	4329	2066	1887	91.3	179	8.7	252900	3826	12	5.6	27.8	18.2	4.7	24.5	7.4	82.5	31.8	17.5	68.2	4377	82.3673	2977	68	1400	32	2791	63.8	186	4.2	1586
1104	239	4439	2352	53	2087	47	44.8	504	11.3539	843	19	3747	23	0	313	0	203	153	836	3603	1981	1781	89.9	200	10.1	292900	3566	4.7	7.8	29.9	19.7	7.2	22.3	8.4	87.5	30.7	12.5	69.3	3935	88.6461	2445	62.1	1490	37.9	2214	56.3	231	5.9	1721
1105.01	178	4636	2148	46.3	2488	53.7	36	976	21.0526	516	11.1	4044	21	0	308	0	101	162	1030	3606	1881	1673	88.9	208	11.1	280800	3164	4.2	4.1	16.7	27	6.2	25.2	16.7	91.7	41.9	8.3	58.1	3660	78.9474	2465	67.3	1195	32.7	2316	63.3	149	4.1	1344
1105.02	314	3646	1733	47.5	1913	52.5	37.7	743	20.3785	478	13.1	2835	61	0	295	0	364	91	963	2683	1599	1473	92.1	126	7.9	193600	2557	9.4	9	38.9	17.6	6.1	12.7	6.3	81.6	19	18.4	81	2903	79.6215	1965	67.7	938	32.3	1552	53.5	413	14.2	1351
1201	73	3993	1888	47.3	2105	52.7	42	958	23.992	644	16.1	3678	1	0	200	0	40	74	173	3820	1575	1475	93.7	100	6.3	449500	2641	1.2	0.5	9.8	17	4.3	37.5	29.8	98.4	67.2	1.6	32.8	3035	76.008	1942	64	1093	36	1829	60.3	113	3.7	1206
1202	104	4552	2195	48.2	2357	51.8	44	1093	24.0114	943	20.7	3763	21	0	508	0	89	171	502	4050	1768	1654	93.6	114	6.4	452700	3199	2.3	1.9	22.8	17.1	5	28.1	22.9	95.8	50.9	4.2	49.1	3459	75.9886	2302	66.6	1157	33.4	2143	62	159	4.6	1316
1203	134	6179	2829	45.8	3350	54.2	43.4	1341	21.7025	1148	18.6	4541	9	0	1217	0	253	159	697	5482	2463	2272	92.2	191	7.8	409400	4440	2.6	1.4	17.7	9.1	3.2	42.1	23.9	95.9	66	4.1	34	4838	78.2975	3156	65.2	1682	34.8	2973	61.5	183	3.8	1865
1204	129	3754	1820	48.5	1934	51.5	39.7	897	23.8945	406	10.8	2339	0	0	622	0	655	138	985	2769	1340	1272	94.9	68	5.1	344600	2452	6.8	3.4	19.9	17.7	9.5	23.7	19.1	89.8	42.7	10.2	57.3	2857	76.1055	2038	71.3	819	28.7	1909	66.8	129	4.5	948
1301	231	5158	2162	41.9	2996	58.1	52.6	724	14.0364	1999	38.8	3595	80	15	1222	0	189	57	647	4511	2132	2111	99	21	1	293400	4017	5.4	6.9	19.3	22.8	4	29	12.5	87.6	41.5	12.4	58.5	4434	85.9636	2104	47.5	2330	52.5	1849	41.7	255	5.8	2585
1302	127	1598	788	49.3	810	50.7	42.4	296	18.5232	268	16.8	1364	29	0	191	0	0	14	308	1290	663	609	91.9	54	8.1	297000	1139	2.2	2.7	15.7	16.8	6.1	39.4	17.1	95.1	56.5	4.9	43.5	1302	81.4768	927	71.2	375	28.8	858	65.9	69	5.3	444
1303	194	5260	2767	52.6	2493	47.4	37.5	1042	19.8099	746	14.2	2688	211	0	1775	0	294	292	1064	4196	1914	1739	90.9	175	9.1	344800	3805	7.4	4.8	16.3	25.2	5.5	26.9	14	87.8	40.9	12.2	59.1	4218	80.1901	2754	65.3	1464	34.7	2411	57.2	343	8.1	1807
1401	154	4079	2166	53.1	1913	46.9	29.1	1142	27.9971	224	5.5	1905	291	0	430	0	1350	103	2315	1764	1242	1173	94.4	69	5.6	210000	2405	23.9	16.7	17.8	10.4	11.3	14.6	5.3	59.4	19.9	40.6	80.1	2937	72.0029	1987	67.7	950	32.3	1845	62.8	142	4.8	1092
1402	280	5895	3021	51.2	2874	48.8	28.3	730	12.3834	378	6.4	2884	266	0	936	52	1583	174	2959	2936	1855	1580	85.2	275	14.8	215900	3326	21	10.3	22.5	13	6	21.7	5.5	68.6	27.2	31.4	72.8	5165	87.6166	3704	71.7	1461	28.3	3364	65.1	340	6.6	1801
1403.01	155	2748	1627	59.2	1121	40.8	34.2	414	15.0655	222	8.1	1079	23	0	577	0	1056	13	1837	911	924	712	77.1	212	22.9	189300	1971	25.3	11.3	16.4	19	2.4	18.8	6.8	63.4	25.6	36.6	74.4	2334	84.9345	1724	73.9	610	26.1	1668	71.5	56	2.4	666
1403.02	168	4472	2117	47.3	2355	52.7	34.4	1120	25.0447	530	11.9	1936	370	0	968	0	1042	156	1898	2574	1404	1350	96.2	54	3.8	213700	2927	17	10.1	19.5	21	7.6	14.9	10	72.9	24.9	27.1	75.1	3352	74.9553	2322	69.3	1030	30.7	2041	60.9	281	8.4	1311
1404	273	7186	3349	46.6	3837	53.4	37.9	1590	22.1264	875	12.2	4012	0	0	1909	0	771	494	1964	5222	2332	2203	94.5	129	5.5	274200	5097	7.4	7	26.2	18.5	7	17.6	16.3	85.6	33.9	14.4	66.1	5596	77.8736	3766	67.3	1830	32.7	3541	63.3	225	4	2055
1405	196	4121	2118	51.4	2003	48.6	34.4	1009	24.4843	355	8.6	2120	77	0	585	0	1034	305	2056	2065	1358	1240	91.3	118	8.7	239200	2736	14.5	10.7	27.7	19.9	5	14.3	7.8	74.7	22.1	25.3	77.9	3112	75.5157	2166	69.6	946	30.4	1884	60.5	282	9.1	1228
1406.01	103	2969	1652	55.6	1317	44.4	36.5	608	20.4783	358	12.1	1097	28	0	602	0	1183	59	1880	1089	931	848	91.1	83	8.9	232700	1916	29	10.3	31.3	12.3	1.7	9.5	6.1	60.8	15.6	39.2	84.4	2361	79.5217	1474	62.4	887	37.6	1325	56.1	149	6.3	1036
1406.02	238	5614	3118	55.5	2496	44.5	30.2	1342	23.9045	246	4.4	2456	340	0	300	0	2301	217	3913	1701	1879	1688	89.8	191	10.2	242700	3493	20	9.6	27	18.8	6	12.5	6.2	70.3	18.7	29.7	81.3	4272	76.0955	3310	77.5	962	22.5	2724	63.8	586	13.7	1548
1407.01	164	2385	1162	48.7	1223	51.3	34	423	17.7358	184	7.7	1517	71	0	217	0	475	105	1209	1176	1094	950	86.8	144	13.2	282800	1764	13.2	6.1	21.7	12.7	6.4	25.9	14	80.7	39.9	19.3	60.1	1962	82.2642	1603	81.7	359	18.3	1485	75.7	118	6	477
1407.02	368	6252	3159	50.5	3093	49.5	30.6	1552	24.8241	314	5	3815	439	0	462	0	1406	130	4000	2252	2153	1992	92.5	161	7.5	252800	3933	23.4	8.9	22.3	15.9	3.1	18.8	7.6	67.7	26.4	32.3	73.6	4700	75.1759	3468	73.8	1232	26.2	3072	65.4	396	8.4	1628
1408	238	7209	3958	54.9	3251	45.1	35.8	1486	20.6131	552	7.7	4965	199	0	422	0	1250	373	2861	4348	2832	2690	95	142	5	382400	5190	8.5	10.7	17.3	12	1.9	25.5	24.1	80.8	49.6	19.2	50.4	5723	79.3869	4408	77	1315	23	3979	69.5	429	7.5	1744
1502	437	7821	3832	49	3989	51	37.6	1316	16.8265	767	9.8	5338	264	0	487	0	1493	239	2120	5701	3366	3066	91.1	300	8.9	301300	5672	7.2	7.2	22.1	14.8	15.6	23.1	10	85.6	33.1	14.4	66.9	6505	83.1735	4882	75	1623	25	4388	67.5	494	7.6	2117
1503	373	7526	3711	49.3	3815	50.7	38.7	1322	17.5658	844	11.2	5395	170	0	84	0	1488	389	2426	5100	3110	2878	92.5	232	7.5	269800	5089	2.2	4.5	36.5	19.9	7.2	21.1	8.5	93.3	29.7	6.7	70.3	6204	82.4342	4578	73.8	1626	26.2	4178	67.3	400	6.4	2026
1504.01	219	4805	2136	44.5	2669	55.5	41.1	873	18.1686	669	13.9	3683	16	0	142	0	953	11	1370	3435	1958	1820	93	138	7	241100	3286	7.2	4.1	28.9	18.1	12.2	20	9.5	88.7	29.5	11.3	70.5	3932	81.8314	2762	70.2	1170	29.8	2220	56.5	542	13.8	1712
1504.02	160	3695	1869	50.6	1826	49.4	33.8	619	16.7524	366	9.9	2626	0	0	59	0	869	141	1759	1936	1498	1231	82.2	267	17.8	270900	2421	9.3	9.8	29.9	25.2	6.6	13.5	5.7	80.9	19.2	19.1	80.8	3076	83.2476	2117	68.8	959	31.2	1888	61.4	229	7.4	1188
1505.01	109	3743	1870	50	1873	50	42	706	18.8619	539	14.4	3030	3	0	148	0	505	57	1090	2653	1435	1320	92	115	8	238200	2695	7.1	3.5	31.1	15.1	9.6	27.7	6	89.4	33.7	10.6	66.3	3037	81.1381	2172	71.5	865	28.5	1994	65.7	178	5.9	1043
1505.02	162	4290	2147	50	2143	50	40	799	18.6247	504	11.7	2542	21	0	333	0	1292	102	1726	2564	1652	1522	92.1	130	7.9	235300	3166	12.2	11.5	29.7	24	5.7	11.5	5.5	76.3	17	23.7	83	3491	81.3753	2066	59.2	1425	40.8	1796	51.4	270	7.7	1695
1506	181	3868	1913	49.5	1955	50.5	33.1	846	21.8718	356	9.2	2667	0	0	169	0	971	61	1593	2275	1545	1343	86.9	202	13.1	244700	2586	3.2	6.1	40.7	22.4	7.3	14	6.4	90.7	20.3	9.3	79.7	3022	78.1282	2134	70.6	888	29.4	1857	61.4	277	9.2	1165
1507	167	4621	2367	51.2	2254	48.8	39.4	944	20.4285	633	13.7	3702	29	7	118	0	646	119	1995	2626	1655	1456	88	199	12	235700	3135	9.1	9.4	35.2	20.1	8.9	10.7	6.6	81.6	17.3	18.4	82.7	3677	79.5715	2632	71.6	1045	28.4	2308	62.8	324	8.8	1369
1508	243	5451	2916	53.5	2535	46.5	35.4	1022	18.7489	409	7.5	3282	25	0	509	0	1498	137	2887	2564	1867	1779	95.3	88	4.7	255800	3770	15.1	14.5	27.6	20.2	1.7	13.7	7.3	70.5	21	29.5	79	4429	81.2511	3408	76.9	1021	23.1	3002	67.8	406	9.2	1427
1510.01	225	2538	1288	50.7	1250	49.3	34.8	536	21.119	280	11	1239	68	25	49	0	1120	37	1709	829	1012	840	83	172	17	244000	1687	13.6	19.4	31.8	14.9	6.2	10.7	3.5	67	14.2	33	85.8	2002	78.881	1333	66.6	669	33.4	1184	59.1	149	7.4	818
1510.02	266	4685	2140	45.7	2545	54.3	31.5	1064	22.7108	339	7.2	2318	13	9	334	34	1838	139	3033	1652	1682	1533	91.1	149	8.9	269700	2985	12.1	10.4	32.2	20.4	6.7	12.6	5.7	77.6	18.3	22.4	81.7	3621	77.2892	2822	77.9	799	22.1	2262	62.5	560	15.5	1359
1511	295	5391	2514	46.6	2877	53.4	36.5	1063	19.718	641	11.9	3421	36	8	321	36	1395	174	2718	2673	1932	1693	87.6	239	12.4	259300	3659	11.7	14.9	33.3	18.3	4.9	11.4	5.3	73.3	16.7	26.7	83.3	4328	80.282	3068	70.9	1260	29.1	2791	64.5	277	6.4	1537
1512	242	3680	1669	45.4	2011	54.6	39.3	589	16.0054	520	14.1	2878	123	0	108	0	504	67	1276	2404	1337	1250	93.5	87	6.5	239300	2788	11.1	13.1	38.7	17.5	4.9	9	5.7	75.8	14.7	24.2	85.3	3091	83.9946	2065	66.8	1026	33.2	1896	61.3	169	5.5	1195
1601	98	2626	1369	52.1	1257	47.9	38.2	434	16.527	267	10.2	1996	5	37	388	0	100	100	753	1873	1040	934	89.8	106	10.2	301000	1952	3.4	13.8	31.1	18.2	4.7	19.7	9.2	82.8	28.8	17.2	71.2	2192	83.473	1466	66.9	726	33.1	1260	57.5	206	9.4	932
1602	192	3822	1935	50.6	1887	49.4	37.4	748	19.5709	424	11.1	2567	114	69	328	0	592	152	1105	2717	1428	1386	97.1	42	2.9	364800	2720	6.7	8.6	17.7	20.5	5.2	28.1	13.2	84.7	41.3	15.3	58.7	3074	80.4291	2133	69.4	941	30.6	1940	63.1	193	6.3	1134
1603	177	3877	1843	47.5	2034	52.5	35.7	559	14.4184	464	12	2429	667	10	315	0	406	50	934	2943	2033	1817	89.4	216	10.6	158800	2990	10.1	6.5	26.7	17.5	3.7	25.4	10.1	83.4	35.5	16.6	64.5	3318	85.5816	2268	68.4	1050	31.6	2006	60.5	262	7.9	1312
1604	219	5090	2690	52.8	2400	47.2	34.6	918	18.0354	456	9	3592	180	0	200	0	992	126	2262	2828	2070	1882	90.9	188	9.1	286300	3648	9.8	15.5	19.5	20.4	5	20.2	9.8	74.8	29.9	25.2	70.1	4172	81.9646	3047	73	1125	27	2668	64	379	9.1	1504
1605.01	177	4498	2183	48.5	2315	51.5	30.3	1232	27.39	423	9.4	2961	174	0	332	0	969	62	3168	1330	1480	1326	89.6	154	10.4	293700	2924	20	14.3	22.9	12	5.3	19.2	6.3	65.7	25.5	34.3	74.5	3266	72.61	2351	72	915	28	2210	67.7	141	4.3	1056
1605.02	138	4568	2462	53.9	2106	46.1	28.6	1181	25.8538	219	4.8	2886	39	0	356	0	1231	56	3043	1525	1433	1315	91.8	118	8.2	263000	2513	19.3	10.1	17.9	15.8	5.4	22	9.4	70.6	31.4	29.4	68.6	3387	74.1462	2378	70.2	1009	29.8	2258	66.7	120	3.5	1129
1606.01	129	3999	2052	51.3	1947	48.7	32	952	23.806	197	4.9	3205	17	0	123	0	611	43	2387	1612	1465	1335	91.1	130	8.9	248000	2645	18.1	16.2	11.5	12.6	2.6	24.3	14.8	65.7	39.1	34.3	60.9	3047	76.194	2212	72.6	835	27.4	2072	68	140	4.6	975
1606.02	135	3983	1766	44.3	2217	55.7	32.5	815	20.462	180	4.5	2787	76	0	314	34	518	254	1919	2064	1652	1553	94	99	6	196600	2732	6.3	11.2	25.5	18.1	7.3	22.8	8.7	82.5	31.5	17.5	68.5	3168	79.538	2451	77.4	717	22.6	2214	69.9	222	7	939
1607	256	6008	2856	47.5	3152	52.5	37.6	1285	21.3881	914	15.2	4142	294	8	792	0	589	183	2482	3526	2355	1981	84.1	374	15.9	293600	4231	13.1	9	24.7	9.1	4.1	27.3	12.6	77.9	39.9	22.1	60.1	4723	78.6119	3016	63.9	1707	36.1	2724	57.7	292	6.2	1999
1608	299	5388	2634	48.9	2754	51.1	33.5	1069	19.8404	314	5.8	4212	52	0	472	0	453	199	3079	2309	2083	1944	93.3	139	6.7	255000	3695	12	5.4	20.8	24.7	5.3	26.2	5.7	82.6	31.9	17.4	68.1	4319	80.1596	3551	82.2	768	17.8	3162	73.2	389	9	1157
1609	181	2272	975	42.9	1297	57.1	42	312	13.7324	158	7	1922	14	1	270	0	35	30	585	1687	1037	1004	96.8	33	3.2	371400	1676	2.1	3.4	13.5	20.1	11.9	30.7	18.4	94.5	49	5.5	51	1960	86.2676	1536	78.4	424	21.6	1350	68.9	186	9.5	610
1610	178	1726	848	49.1	878	50.9	38.2	325	18.8297	194	11.2	1549	14	1	39	0	105	18	581	1145	897	796	88.7	101	11.3	410200	1228	4.5	2.8	20.5	23	4.6	27.2	17.5	92.8	44.7	7.2	55.3	1401	81.1703	1110	79.2	291	20.8	1051	75	59	4.2	350
1611	202	2026	994	49.1	1032	50.9	38.1	529	26.1106	144	7.1	1736	49	0	125	0	18	98	391	1635	814	753	92.5	61	7.5	385600	1425	6	1.7	16.9	9.3	3.9	40.7	21.5	92.3	62.2	7.7	37.8	1497	73.8894	1144	76.4	353	23.6	1116	74.5	28	1.9	381
1612	142	2664	1416	53.2	1248	46.8	34.6	557	20.9084	175	6.6	2006	19	0	297	0	156	186	1367	1297	1038	869	83.7	169	16.3	236500	1826	12.1	10.5	35.3	12.3	4.4	17.8	7.6	77.4	25.4	22.6	74.6	2107	79.0916	1359	64.5	748	35.5	1235	58.6	124	5.9	872
1613	293	3943	1861	47.2	2082	52.8	36	693	17.5755	406	10.3	3509	114	0	39	0	195	86	2502	1441	1618	1418	87.6	200	12.4	191800	2732	12.6	12.6	36.3	15.1	5.2	11.6	6.6	74.8	18.2	25.2	81.8	3250	82.4245	2003	61.6	1247	38.4	1822	56.1	181	5.6	1428
1701	75	1871	818	43.7	1053	56.3	56.9	196	10.4757	649	34.7	1685	65	0	104	0	17	0	222	1649	1090	964	88.4	126	11.6	167800	1577	6	10.4	21.9	25.2	4.8	23.1	8.6	83.6	31.7	16.4	68.3	1675	89.5243	692	41.3	983	58.7	677	40.4	15	0.9	998
1702	150	4366	2394	54.8	1972	45.2	39.3	711	16.2849	505	11.6	3512	1	77	103	0	641	32	1661	2705	1326	1268	95.6	58	4.4	225100	3054	16.2	8.3	31	17	7	12.3	8.1	75.5	20.5	24.5	79.5	3655	83.7151	2406	65.8	1249	34.2	2250	61.6	156	4.3	1405
1703	220	4918	2293	46.6	2625	53.4	39.2	923	18.7678	681	13.8	3998	3	9	293	0	541	74	1272	3646	1936	1807	93.3	129	6.7	236300	3549	5.2	5.3	32.7	18.3	12.6	18.4	7.6	89.5	26	10.5	74	3995	81.2322	2944	73.7	1051	26.3	2706	67.7	238	6	1289
1704	149	3720	1875	50.4	1845	49.6	41.9	528	14.1935	530	14.2	3508	17	7	138	0	35	15	760	2960	1549	1418	91.5	131	8.5	228000	2802	4.6	11.5	39.6	15.8	5.6	20.5	2.3	83.9	22.8	16.1	77.2	3192	85.8065	2084	65.3	1108	34.7	1884	59	200	6.3	1308
1705	151	4888	2369	48.5	2519	51.5	42.3	857	17.5327	695	14.2	4476	148	0	109	0	90	65	983	3905	1976	1877	95	99	5	248500	3534	3.3	6	36.6	19	10.4	16.1	8.6	90.7	24.7	9.3	75.3	4031	82.4673	2880	71.4	1151	28.6	2709	67.2	171	4.2	1322
1706	65	2774	1366	49.2	1408	50.8	39.1	511	18.4211	459	16.5	2266	66	4	237	0	143	58	515	2259	980	961	98.1	19	1.9	247400	1913	5.9	6	30.3	24.8	9.8	17	6.2	88.1	23.2	11.9	76.8	2263	81.5789	1394	61.6	869	38.4	1262	55.8	132	5.8	1001
1707	69	2831	1313	46.4	1518	53.6	39.8	617	21.7944	394	13.9	2446	8	0	204	0	123	50	563	2268	1189	1034	87	155	13	220200	1954	10.1	2.4	35.1	20	10.5	14	7.9	87.5	21.9	12.5	78.1	2214	78.2056	1533	69.2	681	30.8	1260	56.9	273	12.3	954
1708	151	3750	1708	45.5	2042	54.5	40.5	551	14.6933	471	12.6	3480	11	0	82	6	99	72	829	2921	1462	1384	94.7	78	5.3	234700	2742	9.3	7	28.7	21.6	9.4	15.9	8.1	83.7	24	16.3	76	3199	85.3067	2101	65.7	1098	34.3	1794	56.1	307	9.6	1405
1709	45	1729	856	49.5	873	50.5	40.9	330	19.0862	215	12.4	1459	9	0	7	0	254	0	486	1243	660	630	95.5	30	4.5	249400	1236	8.4	8.7	40	15.8	5.5	15.7	5.8	82.8	21.5	17.2	78.5	1399	80.9138	1010	72.2	389	27.8	916	65.5	94	6.7	483
1710	275	7949	4082	51.4	3867	48.6	40.2	1485	18.6816	1064	13.4	6692	341	0	237	29	599	51	2352	5597	2803	2662	95	141	5	238900	5707	5.9	8.1	32.4	25.1	9.4	11.9	7.2	86	19.1	14	80.9	6464	81.3184	4448	68.8	2016	31.2	4099	63.4	349	5.4	2365
1711	148	4257	2323	54.6	1934	45.4	33.6	763	17.9234	509	12	3621	56	0	126	0	303	151	1612	2645	1386	1296	93.5	90	6.5	225500	3001	6	7.5	42.5	18.2	4.2	13.7	8.1	86.6	21.8	13.4	78.2	3494	82.0766	2589	74.1	905	25.9	2271	65	318	9.1	1223
1801	179	5918	2821	47.7	3097	52.3	35.5	1292	21.8317	667	11.3	4287	152	0	376	15	1048	40	3007	2911	2239	1990	88.9	249	11.1	222900	4071	7.7	11.6	33.5	24.2	4.6	10.8	7.6	80.6	18.4	19.4	81.6	4626	78.1683	3055	66	1571	34	2753	59.5	302	6.5	1873
1901	162	2720	1406	51.7	1314	48.3	34.5	670	24.6324	324	11.9	1186	82	0	269	0	1070	113	1960	760	849	802	94.5	47	5.5	206300	1676	31.2	11.4	27.9	17.6	2.1	6.7	3.1	57.4	9.8	42.6	90.2	2050	75.3676	1314	64.1	736	35.9	1141	55.7	173	8.4	909
1902	330	5694	2843	49.9	2851	50.1	33.5	1543	27.0987	491	8.6	2062	100	0	110	0	2976	446	4496	1198	1715	1560	91	155	9	222600	3502	19.4	20.7	24.8	12.6	6	13.6	2.9	59.9	16.5	40.1	83.5	4151	72.9013	2892	69.7	1259	30.3	2458	59.2	434	10.5	1693
1903	380	5445	2540	46.6	2905	53.4	35.5	997	18.3104	646	11.9	3190	35	23	67	0	2070	60	3576	1869	1983	1732	87.3	251	12.7	229400	3727	16.8	11.7	36.1	20	3.1	8.3	4	71.5	12.3	28.5	87.7	4448	81.6896	3146	70.7	1302	29.3	2721	61.2	411	9.2	1713
1904.01	202	4183	2008	48	2175	52	32.5	1017	24.3127	313	7.5	2700	0	0	51	0	1396	36	2532	1651	1324	1203	90.9	121	9.1	207000	2745	13.8	14.1	30.7	18.5	7.4	12.4	3.1	72.1	15.5	27.9	84.5	3166	75.6873	2125	67.1	1041	32.9	1673	52.8	452	14.3	1493
1904.02	275	4642	2129	45.9	2513	54.1	34.2	1073	23.115	507	10.9	2580	163	29	201	0	1483	186	3189	1453	1735	1459	84.1	276	15.9	239100	3023	17.2	11.8	35	13.7	6.2	12.7	3.4	71	16	29	84	3569	76.885	2470	69.2	1099	30.8	1977	55.4	493	13.8	1592
1906.01	224	4777	2118	44.3	2659	55.7	30.1	1415	29.6211	167	3.5	1888	204	0	62	0	2623	0	3999	778	1329	1196	90	133	10	191000	2667	22.7	14.6	31.2	13.3	8	5.1	5.1	62.7	10.2	37.3	89.8	3362	70.3789	2416	71.9	946	28.1	2051	61	365	10.9	1311
1906.02	319	5265	2778	52.8	2487	47.2	35.8	1161	22.0513	549	10.4	2184	264	8	127	0	2611	71	4112	1153	1503	1334	88.8	169	11.2	222100	3397	22.2	15.7	28.6	14	6.7	10	2.8	62.1	12.9	37.9	87.1	4104	77.9487	2784	67.8	1320	32.2	2485	60.6	299	7.3	1619
1907.01	150	3072	1399	45.5	1673	54.5	31.1	896	29.1667	225	7.3	1178	80	0	15	0	1687	112	2454	618	888	843	94.9	45	5.1	230000	1879	19.4	23.5	23.4	20.2	4	5.9	3.6	57.1	9.4	42.9	90.6	2176	70.8333	1504	69.1	672	30.9	1311	60.2	193	8.9	865
1907.02	282	5090	2499	49.1	2591	50.9	31	1276	25.0688	360	7.1	2151	317	8	35	0	2564	15	4013	1077	1507	1357	90	150	10	193300	3001	29.9	18.6	27.3	11.4	4	4.4	4.4	51.4	8.8	48.6	91.2	3814	74.9312	2753	72.2	1061	27.8	2322	60.9	431	11.3	1492
1908	397	6881	3227	46.9	3654	53.1	31.4	1908	27.7285	611	8.9	2459	73	34	121	17	3852	325	5878	1003	2088	1941	93	147	7	241000	4146	23.5	10.1	33.7	16.9	5	5.2	5.5	66.4	10.8	33.6	89.2	4973	72.2715	2952	59.4	2021	40.6	2550	51.3	402	8.1	2423
1909	241	1864	892	47.9	972	52.1	33.4	356	19.0987	197	10.6	628	79	0	10	0	1141	6	1567	297	710	590	83.1	120	16.9	197900	1179	17.4	13.2	32.5	17	6.9	8.4	4.6	69.4	13	30.6	87	1508	80.9013	1065	70.6	443	29.4	934	61.9	131	8.7	574
1910	187	2901	1436	49.5	1465	50.5	31.9	687	23.6815	251	8.7	1252	108	0	0	0	1414	127	2686	215	760	687	90.4	73	9.6	191000	1687	35.2	16.2	19.4	17.2	4.3	6.3	1.4	48.6	7.6	51.4	92.4	2214	76.3185	1454	65.7	760	34.3	1215	54.9	239	10.8	999
1911	515	7936	4290	54.1	3646	45.9	25.3	2169	27.3311	449	5.7	2442	261	23	26	0	4937	247	7256	680	2281	1946	85.3	335	14.7	173200	4014	30.1	18.4	29.9	11.4	3.5	5.6	1.1	51.5	6.7	48.5	93.3	5767	72.6689	3849	66.7	1918	33.3	3184	55.2	665	11.5	2583
1912	386	3975	1774	44.6	2201	55.4	26.8	1298	32.6541	160	4	1124	107	8	0	0	2725	11	3574	401	1075	987	91.8	88	8.2	187000	2113	34.7	18.8	27.5	10.6	1.3	5.5	1.5	46.5	7	53.5	93	2677	67.3459	1808	67.5	869	32.5	1628	60.8	180	6.7	1049
1913.01	243	5941	3330	56.1	2611	43.9	30	1648	27.7394	430	7.2	1723	698	0	169	0	3299	52	4987	954	1564	1452	92.8	112	7.2	154200	3408	22.7	20.6	26.7	17.4	6.3	5.3	1.1	56.7	6.3	43.3	93.7	4293	72.2606	3069	71.5	1224	28.5	2688	62.6	381	8.9	1605
1913.02	311	5088	2620	51.5	2468	48.5	30	1715	33.7068	243	4.8	2473	397	0	0	0	2100	118	4618	470	1548	1299	83.9	249	16.1	163500	2801	22.6	19	35	12.6	4	5.2	1.5	58.4	6.8	41.6	93.2	3373	66.2932	2131	63.2	1242	36.8	1909	56.6	222	6.6	1464
2001	208	4603	2112	45.9	2491	54.1	31.2	1303	28.3076	393	8.5	2143	71	0	170	37	2096	86	3584	1019	1347	1301	96.6	46	3.4	208900	2838	22.1	8.5	25.2	26.8	2.5	9.7	5.2	69.5	14.9	30.5	85.1	3300	71.6924	2446	74.1	854	25.9	2190	66.4	256	7.8	1110
2002	357	4968	2616	52.7	2352	47.3	32.8	1069	21.5177	340	6.8	1446	100	21	0	0	3348	53	4383	585	1781	1547	86.9	234	13.1	198600	3210	25.5	13.2	34.6	12.5	5.1	7.5	1.5	61.2	9	38.8	91	3899	78.4823	2598	66.6	1301	33.4	2268	58.2	330	8.5	1631
2003	122	2401	1176	49	1225	51	26.2	665	27.6968	155	6.5	868	16	0	26	5	1418	68	2221	180	695	641	92.2	54	7.8	208000	1224	33.3	20.6	23.2	14.5	2	4.7	1.8	46.2	6.5	53.8	93.5	1736	72.3032	1309	75.4	427	24.6	1146	66	163	9.4	590
2004.01	219	3814	1952	51.2	1862	48.8	33.1	1048	27.4777	273	7.2	1744	114	0	0	0	1899	57	3612	202	1108	981	88.5	127	11.5	202200	2291	30.2	18.9	28.7	11	4	5.9	1.3	50.9	7.2	49.1	92.8	2766	72.5223	1828	66.1	938	33.9	1589	57.4	239	8.6	1177
2004.02	298	4033	2077	51.5	1956	48.5	27.8	960	23.8036	370	9.2	1032	81	10	8	0	2768	134	3764	269	1353	1123	83	230	17	227000	2315	27	11.5	23.3	22.5	6.4	7	2.2	61.5	9.3	38.5	90.7	3073	76.1964	2172	70.7	901	29.3	1961	63.8	211	6.9	1112
2101	272	3447	1744	50.6	1703	49.4	34.4	584	16.9423	313	9.1	2816	54	42	152	0	203	180	1258	2189	1594	1371	86	223	14	317700	2514	10.9	6.3	26.8	15.9	4.6	21.2	14.3	82.7	35.5	17.3	64.5	2863	83.0577	1920	67.1	943	32.9	1722	60.1	198	6.9	1141
2104	162	3128	1631	52.1	1497	47.9	31.3	676	21.6113	342	10.9	2701	61	11	181	0	125	49	2167	961	1103	979	88.8	124	11.2	265500	1935	18	9.6	30.2	18.3	4.5	13.1	6.3	72.4	19.4	27.6	80.6	2452	78.3887	1625	66.3	827	33.7	1470	60	155	6.3	982
2105.01	259	4569	2275	49.8	2294	50.2	30.3	1065	23.3093	281	6.2	3794	169	139	46	0	304	117	3037	1532	1545	1458	94.4	87	5.6	255900	2938	8.7	13.9	40	12	5.6	11.1	8.6	77.3	19.7	22.7	80.3	3504	76.6907	2504	71.5	1000	28.5	2212	63.1	292	8.3	1292
2105.02	249	4909	2224	45.3	2685	54.7	30.3	1134	23.1004	466	9.5	4456	66	20	5	0	241	121	3208	1701	1733	1500	86.6	233	13.4	243500	2996	22.4	9.7	36.2	14.9	3	7.8	5.9	67.9	13.8	32.1	86.2	3775	76.8996	2391	63.3	1384	36.7	2112	55.9	279	7.4	1663
2106.01	150	3066	1560	50.9	1506	49.1	33.1	474	15.4599	259	8.4	2287	62	0	212	0	463	42	2167	899	1055	947	89.8	108	10.2	278800	2117	28.7	9.1	26.6	15.3	1.6	13.7	5.1	62.2	18.7	37.8	81.3	2592	84.5401	1773	68.4	819	31.6	1661	64.1	112	4.3	931
2106.02	276	4126	2036	49.3	2090	50.7	30.5	850	20.6011	376	9.1	3618	200	17	26	0	177	88	2812	1314	1733	1528	88.2	205	11.8	257600	2695	13.8	13.2	30	13.6	3.5	17.8	8.1	72.9	25.9	27.1	74.1	3276	79.3989	2293	70	983	30	2176	66.4	117	3.6	1100
2107	201	3978	2182	54.9	1796	45.1	34.7	623	15.6611	369	9.3	3570	21	10	161	0	151	65	2188	1790	1749	1598	91.4	151	8.6	291200	2995	12.7	7.7	29.7	12.7	2.7	21.9	12.7	79.6	34.6	20.4	65.4	3355	84.3389	2514	74.9	841	25.1	2299	68.5	215	6.4	1056
2108	71	1028	532	51.8	496	48.2	31.3	233	22.6654	62	6	876	8	0	13	0	127	4	548	480	437	361	82.6	76	17.4	320200	644	10.7	2.5	32.9	13.7	4	22.8	13.4	86.8	36.2	13.2	63.8	795	77.3346	587	73.8	208	26.2	543	68.3	44	5.5	252
2109	151	3223	1630	50.6	1593	49.4	33.9	634	19.6711	294	9.1	2501	200	0	134	0	376	12	1873	1350	1333	1203	90.2	130	9.8	348500	2220	17.4	7.2	23.3	14.6	5.6	19.7	12.1	75.4	31.8	24.6	68.2	2589	80.3289	1848	71.4	741	28.6	1714	66.2	134	5.2	875
2203	131	2409	1309	54.3	1100	45.7	30.9	385	15.9817	130	5.4	1981	80	3	44	0	189	112	831	1578	1000	958	95.8	42	4.2	386600	1793	7.3	3.3	10.3	14.4	0.8	42.8	21	89.3	63.8	10.7	36.2	2024	84.0183	1679	83	345	17	1573	77.7	106	5.2	451
2204	135	2565	1221	47.6	1344	52.4	33.2	405	15.7895	235	9.2	2201	0	8	73	0	264	19	970	1595	1201	1119	93.2	82	6.8	438000	1958	5.2	4.4	15.5	18.7	7.8	26.6	21.8	90.3	48.4	9.7	51.6	2160	84.2105	1638	75.8	522	24.2	1556	72	82	3.8	604
2205	216	2682	1395	52	1287	48	31	320	11.9314	231	8.6	2331	174	0	71	0	59	47	734	1948	1306	1209	92.6	97	7.4	371100	2031	5.1	3.3	16.4	12.8	2.5	44.2	15.8	91.6	59.9	8.4	40.1	2362	88.0686	1818	77	544	23	1717	72.7	101	4.3	645
2206.01	91	1596	722	45.2	874	54.8	30.8	280	17.5439	117	7.3	1355	155	0	5	14	40	27	730	866	712	643	90.3	69	9.7	325400	1133	8.8	2.6	17.3	20.7	6.7	27.2	16.7	88.6	43.9	11.4	56.1	1316	82.4561	970	73.7	346	26.3	885	67.2	85	6.5	431
2206.02	337	4690	2140	45.6	2550	54.4	33.4	590	12.58	487	10.4	3795	305	55	253	0	155	127	1646	3044	2593	2199	84.8	394	15.2	320700	3483	7.6	6.8	18.6	12.5	4.8	37	12.7	85.6	49.8	14.4	50.2	4100	87.42	2945	71.8	1155	28.2	2691	65.6	254	6.2	1409
2207.01	198	3459	1770	51.2	1689	48.8	30.8	800	23.1281	226	6.5	2884	348	6	72	0	134	15	2216	1243	1222	1154	94.4	68	5.6	265200	2219	8.1	13.6	33.7	17.2	3.2	17.2	7	78.3	24.2	21.7	75.8	2659	76.8719	1785	67.1	874	32.9	1688	63.5	97	3.6	971
2207.02	273	4426	2389	54	2037	46	27.6	1252	28.2874	285	6.4	3263	309	0	68	0	672	114	3317	1109	1568	1350	86.1	218	13.9	306500	2487	18.2	9.7	32.8	11.1	6	18	4.2	72.1	22.2	27.9	77.8	3174	71.7126	2025	63.8	1149	36.2	1943	61.2	82	2.6	1231
2209.01	216	3297	1573	47.7	1724	52.3	28.7	900	27.2975	228	6.9	2225	257	51	0	0	617	147	2498	799	1180	1009	85.5	171	14.5	190900	1961	17.3	9.3	41.5	21	3.9	4.5	2.4	73.4	7	26.6	93	2397	72.7025	1406	58.7	991	41.3	1253	52.3	153	6.4	1144
2209.02	195	3325	1613	48.5	1712	51.5	30.9	739	22.2256	218	6.6	2971	68	5	3	0	219	59	2637	688	1116	1017	91.1	99	8.9	267000	2025	11	5.4	44.3	14.7	10.2	10.8	3.6	83.6	14.4	16.4	85.6	2586	77.7744	1866	72.2	720	27.8	1683	65.1	183	7.1	903
2210	162	3254	1611	49.5	1643	50.5	30.8	637	19.5759	164	5	2609	224	27	7	0	333	54	2481	773	1121	940	83.9	181	16.1	232000	1980	20.4	5.5	36.8	10.9	4.8	13.2	8.4	74.1	21.7	25.9	78.3	2617	80.4241	1822	69.6	795	30.4	1522	58.2	300	11.5	1095
2211	269	4810	2460	51.1	2350	48.9	32.1	730	15.1767	487	10.1	3359	779	8	80	0	358	226	2028	2782	2029	1895	93.4	134	6.6	312700	3177	10.4	5.5	28.1	17.8	3.8	21.3	13	84	34.3	16	65.7	4080	84.8233	2578	63.2	1502	36.8	2231	54.7	347	8.5	1849
2212	172	3065	1486	48.5	1579	51.5	31	478	15.5954	197	6.4	2464	111	0	117	0	265	108	1316	1749	1292	1161	89.9	131	10.1	274200	2141	6.8	12.1	19.2	15	4.2	26.6	16.1	81	42.7	19	57.3	2587	84.4046	1842	71.2	745	28.8	1739	67.2	103	4	848
2213	188	2762	1450	52.5	1312	47.5	32.6	435	15.7495	130	4.7	2148	153	55	45	0	261	100	1192	1570	1382	1236	89.4	146	10.6	313900	1951	8.1	3.6	15.2	15.2	2.9	41.5	13.5	88.3	55	11.7	45	2327	84.2505	1894	81.4	433	18.6	1686	72.5	208	8.9	641
2214	242	2799	1568	56	1231	44	30.6	449	16.0414	74	2.6	2523	122	0	73	0	73	8	1450	1349	1286	1215	94.5	71	5.5	284000	1894	4.5	7.3	21.6	19.2	4.4	30.4	12.5	88.2	42.9	11.8	57.1	2350	83.9586	1897	80.7	453	19.3	1807	76.9	84	3.6	537
2215	151	2574	1372	53.3	1202	46.7	39.7	215	8.35276	443	17.2	2270	99	7	46	0	104	48	1257	1317	1524	1323	86.8	201	13.2	424600	2126	7.8	8.6	30.7	16.8	4.6	20.5	11.1	83.6	31.5	16.4	68.5	2359	91.6472	1639	69.5	720	30.5	1543	65.4	96	4.1	816
2216	170	3118	1509	48.4	1609	51.6	31.1	504	16.1642	163	5.2	2736	25	0	97	0	159	101	725	2393	1470	1364	92.8	106	7.2	464800	2172	1.2	1.8	9.5	14.3	1.7	40.6	30.8	96.9	71.4	3.1	28.6	2614	83.8358	2117	81	497	19	1964	75.1	153	5.9	650
2222	134	1964	1161	59.1	803	40.9	32.1	351	17.8717	49	2.5	1696	62	0	137	0	19	50	134	1830	978	850	86.9	128	13.1	528200	1451	1.1	0.5	3.5	6.8	1.3	54.8	32	98.4	86.8	1.6	13.2	1613	82.1283	1443	89.5	170	10.5	1343	83.3	100	6.2	270
2225	102	1424	729	51.2	695	48.8	34.5	230	16.1517	100	7	1207	88	0	0	0	105	24	949	475	561	496	88.4	65	11.6	279200	1001	11.2	10	26.9	16.3	6.7	21.9	7.1	78.8	29	21.2	71	1194	83.8483	793	66.4	401	33.6	784	65.7	9	0.8	410
2226	100	1554	822	52.9	732	47.1	29.1	246	15.8301	47	3	1196	116	0	90	0	102	50	682	872	769	661	86	108	14	310900	1050	7	7	24.8	21.9	6	23.8	9.5	86	33.3	14	66.7	1308	84.1699	988	75.5	320	24.5	933	71.3	55	4.2	375
2227	118	2660	1348	50.7	1312	49.3	31.4	659	24.7744	138	5.2	2230	248	13	8	0	139	22	1751	909	937	860	91.8	77	8.2	248200	1715	13.4	6.4	29.3	20.7	6.1	16	8.2	80.3	24.2	19.7	75.8	2001	75.2256	1441	72	560	28	1318	65.9	123	6.1	683
2228	68	1014	572	56.4	442	43.6	29	250	24.6548	75	7.4	760	180	0	0	0	71	3	805	209	420	343	81.7	77	18.3	236600	610	17	14.1	32.8	9.7	8.2	11	7.2	68.9	18.2	31.1	81.8	764	75.3452	392	51.3	372	48.7	335	43.8	57	7.5	429
2229	141	878	499	56.8	379	43.2	30.2	208	23.6902	69	7.9	637	123	0	0	0	113	5	636	242	359	280	78	79	22	206700	546	17.9	13	30.2	4.8	17.4	3.7	13	69	16.7	31	83.3	670	76.3098	464	69.3	206	30.7	409	61	55	8.2	261
2301	89	1646	810	49.2	836	50.8	29.1	375	22.7825	52	3.2	565	396	0	21	0	628	36	814	832	675	618	91.6	57	8.4	280000	1038	14.3	6.6	24.4	23.2	4.8	18.4	8.3	79.1	26.7	20.9	73.3	1271	77.2175	879	69.2	392	30.8	776	61.1	103	8.1	495
2302	160	1972	1007	51.1	965	48.9	29.1	483	24.4929	96	4.9	764	284	0	6	0	741	177	1472	500	678	584	86.1	94	13.9	229500	1178	20.1	16.6	25	17.9	4.6	9.8	5.9	63.3	15.8	36.7	84.2	1489	75.5071	959	64.4	530	35.6	858	57.6	101	6.8	631
2303	42	1170	578	49.4	592	50.6	26.5	416	35.5556	66	5.6	419	38	45	12	0	656	0	1031	139	303	297	98	6	2	265500	609	27.9	21.3	20.7	13.1	6.1	7.9	3	50.7	10.8	49.3	89.2	754	64.4444	479	63.5	275	36.5	441	58.5	38	5	313
2304	189	2666	1380	51.8	1286	48.2	34.7	655	24.5686	253	9.5	1088	100	7	15	0	1402	54	2449	217	802	672	83.8	130	16.2	165600	1650	29.5	12.4	26.3	17.5	3.5	6.9	3.9	58.1	10.8	41.9	89.2	2011	75.4314	1160	57.7	851	42.3	1044	51.9	116	5.8	967
2305	337	3710	1776	47.9	1934	52.1	25.9	817	22.0216	102	2.7	1136	296	28	104	0	2088	58	3204	506	1140	1052	92.3	88	7.7	165300	1971	23.5	10.6	36.7	14.4	4.5	9.9	0.4	65.9	10.3	34.1	89.7	2893	77.9784	1650	57	1243	43	1396	48.3	254	8.8	1497
2306	1128	6933	3258	47	3675	53	28.3	2129	30.7082	434	6.3	1225	2779	84	0	0	2556	289	3717	3216	2105	1840	87.4	265	12.6	156800	3766	12.3	15.8	35.2	18.3	5.1	11.7	1.6	71.9	13.3	28.1	86.7	4804	69.2918	2629	54.7	2175	45.3	2107	43.9	522	10.9	2697
2307	644	5177	2217	42.8	2960	57.2	29.2	1441	27.8347	484	9.3	1397	605	25	26	0	2955	169	4464	713	1997	1554	77.8	443	22.2	195700	3011	24.5	10.1	31.8	20	4	7	2.5	65.4	9.5	34.6	90.5	3736	72.1653	2335	62.5	1401	37.5	1965	52.6	370	9.9	1771
2308	137	1195	547	45.8	648	54.2	35.7	203	16.9874	135	11.3	402	72	12	0	0	705	4	972	223	423	335	79.2	88	20.8	194700	822	18.1	8	33.1	10.3	7.8	20.1	2.6	73.8	22.6	26.2	77.4	992	83.0126	618	62.3	374	37.7	487	49.1	131	13.2	505
2309	475	5155	2482	48.1	2673	51.9	31.4	1214	23.55	327	6.3	1201	1584	0	92	0	2203	75	2844	2311	2114	1855	87.7	259	12.3	235000	3203	11.3	13.5	26.1	18.7	5.3	19.1	6	75.1	25.1	24.9	74.9	3941	76.45	2542	64.5	1399	35.5	2043	51.8	499	12.7	1898
2311	250	1227	592	48.2	635	51.8	31.9	278	22.6569	138	11.2	257	756	0	0	0	203	11	379	848	403	341	84.6	62	15.4	134400	812	8.6	12.6	47	21.9	2.3	5.7	1.8	78.8	7.5	21.2	92.5	949	77.3431	537	56.6	412	43.4	410	43.2	127	13.4	539
2312	1441	5102	2613	51.2	2489	48.8	27.6	1484	29.0866	322	6.3	389	3217	0	0	0	1457	39	1735	3367	2235	1565	70	670	30	140000	2841	14.9	19.7	34.6	21.9	3.1	4.8	1.1	65.4	5.8	34.6	94.2	3618	70.9134	1919	53	1699	47	1527	42.2	392	10.8	2091
2315	1888	6965	3425	49.2	3540	50.8	25.7	2184	31.3568	659	9.5	189	6366	0	0	0	356	54	412	6553	2433	1923	79	510	21	177900	3625	8	30.1	34.6	19	3.5	3.3	1.5	61.9	4.9	38.1	95.1	4781	68.6432	2236	46.8	2545	53.2	1694	35.4	542	11.3	3087
2402	91	1469	776	52.8	693	47.2	36.3	204	13.887	174	11.8	1272	28	0	48	0	93	28	265	1204	847	806	95.2	41	4.8	438400	1227	6.7	1.1	11.6	8	6	46	20.5	92.2	66.6	7.8	33.4	1265	86.113	1001	79.1	264	20.9	943	74.5	58	4.6	322
2403	141	1402	721	51.4	681	48.6	33.1	221	15.7632	63	4.5	1268	0	0	93	0	7	34	67	1335	692	652	94.2	40	5.8	593300	1049	0.9	0.8	4.4	9.2	4.3	50.3	30.2	98.4	80.6	1.6	19.4	1181	84.2368	990	83.8	191	16.2	930	78.7	60	5.1	251
2405	222	2154	1090	50.6	1064	49.4	31.8	217	10.0743	77	3.6	1854	24	0	122	0	70	84	258	1896	1216	1159	95.3	57	4.7	361800	1713	2.3	0	5.4	4.6	1.8	54.4	31.5	97.7	85.9	2.3	14.1	1937	89.9257	1770	91.4	167	8.6	1738	89.7	32	1.7	199
2406	61	1340	713	53.2	627	46.8	31.9	191	14.2537	47	3.5	1142	36	0	14	0	101	47	404	936	675	601	89	74	11	325300	963	7.7	6.3	10.7	3.5	1.9	45.2	24.7	86	69.9	14	30.1	1149	85.7463	986	85.8	163	14.2	901	78.4	85	7.4	248
2407	78	1427	747	52.3	680	47.7	31.9	269	18.8507	127	8.9	1038	161	0	83	0	87	58	598	829	628	594	94.6	34	5.4	278700	1047	6.2	5.3	20.5	13.7	3.4	32.5	18.3	88.4	50.8	11.6	49.2	1158	81.1493	837	72.3	321	27.7	750	64.8	87	7.5	408
2408	81	1816	852	46.9	964	53.1	35.1	378	20.815	179	9.9	1393	133	0	4	0	226	60	1252	564	737	636	86.3	101	13.7	293400	1198	9.2	11.4	33.5	20.5	2.4	14.6	8.4	79.5	23	20.5	77	1438	79.185	883	61.4	555	38.6	769	53.5	114	7.9	669
2409	303	1236	585	47.3	651	52.7	35.2	275	22.2492	180	14.6	713	124	14	86	0	192	107	697	539	581	521	89.7	60	10.3	276200	903	22.3	5.6	23.1	15.3	2.7	13.5	17.5	72.1	31	27.9	69	961	77.7508	657	68.4	304	31.6	582	60.6	75	7.8	379
2410	269	2036	872	42.8	1164	57.2	30.9	476	23.3792	257	12.6	1098	644	0	0	0	268	26	1019	1017	817	646	79.1	171	20.9	269400	1253	18.3	10.1	20.1	10.5	7.3	22	11.7	71.6	33.8	28.4	66.2	1560	76.6208	970	62.2	590	37.8	901	57.8	69	4.4	659
2411	302	4015	2182	54.3	1833	45.7	31.3	628	15.6413	323	8	2430	320	0	139	0	875	251	1806	2209	1717	1539	89.6	178	10.4	274500	3025	15.4	7.7	12	18.3	6.5	30.3	9.8	76.9	40.1	23.1	59.9	3387	84.3587	2684	79.2	703	20.8	2387	70.5	297	8.8	1000
2412	198	1952	1002	51.3	950	48.7	29.7	356	18.2377	162	8.3	1462	134	0	180	0	144	32	439	1513	828	740	89.4	88	10.6	548100	1253	14	7.8	5.2	13.6	3.9	35.1	20.4	78.2	55.5	21.8	44.5	1596	81.7623	1187	74.4	409	25.6	1124	70.4	63	3.9	472
2413	139	1878	896	47.7	982	52.3	30.4	166	8.83919	124	6.6	1439	243	0	33	0	153	10	380	1498	821	752	91.6	69	8.4	416900	1386	2.7	3.1	14.1	6.3	3.7	46.4	23.6	94.2	70	5.8	30	1712	91.1608	1252	73.1	460	26.9	1190	69.5	62	3.6	522
2414	745	5238	2568	49	2670	51	30.6	917	17.5067	332	6.3	3680	706	0	364	0	119	369	508	4730	2321	2286	98.5	35	1.5	464500	3835	6.1	3.3	3.4	5.5	2.4	45.4	33.9	90.6	79.3	9.4	20.7	4321	82.4933	3599	83.3	722	16.7	3354	77.6	245	5.7	967
2415	326	2881	1652	57.3	1229	42.7	30.2	345	11.975	80	2.8	2428	80	0	139	0	152	82	561	2320	1377	1308	95	69	5	474300	2377	2.2	0.9	10.4	9.3	4	50.7	22.5	96.9	73.2	3.1	26.8	2536	88.025	2302	90.8	234	9.2	2244	88.5	58	2.3	292
2416	311	3438	1698	49.4	1740	50.6	29.2	242	7.03898	93	2.7	2675	132	0	318	0	206	107	719	2719	1779	1626	91.4	153	8.6	340700	2587	5.3	2.3	5.1	8.3	3.4	51.6	24	92.4	75.6	7.6	24.4	3196	92.961	2758	86.3	438	13.7	2586	80.9	172	5.4	610
2420	288	4786	2411	50.4	2375	49.6	31.7	531	11.0949	482	10.1	3020	624	0	91	0	817	234	1697	3089	2248	2012	89.5	236	10.5	454900	3608	16.2	5.5	14.9	9.5	3.2	34.7	15.9	78.2	50.6	21.8	49.4	4255	88.9051	3240	76.1	1015	23.9	2805	65.9	435	10.2	1450
2421	282	3311	1798	54.3	1513	45.7	30.8	393	11.8695	66	2	2690	103	11	75	0	324	108	632	2679	1795	1655	92.2	140	7.8	444900	2646	2.4	2	4	6.5	3.1	45.7	36.3	95.6	82	4.4	18	2918	88.1305	2640	90.5	278	9.5	2493	85.4	147	5	425
2422	219	3875	1879	48.5	1996	51.5	30.1	595	15.3548	101	2.6	3311	211	29	111	0	145	68	869	3006	1837	1731	94.2	106	5.8	457800	2644	4	3.6	6.6	3.7	2.7	53.1	26.4	92.5	79.5	7.5	20.5	3280	84.6452	2676	81.6	604	18.4	2591	79	85	2.6	689
2423	204	3003	1531	51	1472	49	31.5	223	7.42591	140	4.7	2633	108	26	62	0	129	45	447	2556	1778	1579	88.8	199	11.2	447600	2536	0.9	1.7	7.5	11.4	4.8	42.2	31.6	97.5	73.8	2.5	26.2	2780	92.5741	2375	85.4	405	14.6	2288	82.3	87	3.1	492
2424	243	2926	1397	47.7	1529	52.3	32.5	222	7.58715	366	12.5	2591	56	0	120	0	128	31	244	2682	1516	1379	91	137	9	452400	2427	7.7	6.3	8.7	10.8	3.6	41.5	21.6	86.1	63.1	13.9	36.9	2704	92.4129	2102	77.7	602	22.3	1998	73.9	104	3.8	706
2425	204	3928	1849	47.1	2079	52.9	31.1	780	19.8574	224	5.7	2962	130	0	96	0	564	176	1621	2307	1703	1579	92.7	124	7.3	332700	2806	8.3	7.7	16.4	20.6	3.4	32.1	11.4	84	43.6	16	56.4	3148	80.1426	2397	76.1	751	23.9	2220	70.5	177	5.6	928
2426	387	5999	3436	57.3	2563	42.7	32	1155	19.2532	211	3.5	3596	876	81	137	0	1057	252	2015	3984	2688	2310	85.9	378	14.1	329000	4078	10.6	7.3	17.9	16.8	5.8	29.1	12.6	82.1	41.6	17.9	58.4	4844	80.7468	3630	74.9	1214	25.1	3088	63.7	542	11.2	1756
2427	150	1689	850	50.3	839	49.7	32.7	355	21.0184	130	7.7	817	471	0	7	0	297	97	689	1000	816	713	87.4	103	12.6	228400	1158	5.7	10.9	22.3	25	2.2	23	10.9	83.4	33.9	16.6	66.1	1334	78.9816	954	71.5	380	28.5	801	60	153	11.5	533
2428	113	1515	772	51	743	49	32.9	277	18.2838	125	8.3	1329	5	0	48	0	133	0	258	1257	704	639	90.8	65	9.2	398000	1114	3.2	1.3	31	10.9	8	29.4	16.2	95.5	45.7	4.5	54.3	1238	81.7162	917	74.1	321	25.9	789	63.7	128	10.3	449
2429	106	1818	1054	58	764	42	34	314	17.2717	120	6.6	1278	102	0	39	0	293	106	637	1181	924	841	91	83	9	395000	1360	8.3	1.3	23.7	10.9	2.9	29.1	23.8	90.4	52.9	9.6	47.1	1504	82.7283	1222	81.3	282	18.8	1165	77.5	57	3.8	339
2430	195	2398	1241	51.8	1157	48.2	32.4	439	18.3069	60	2.5	2090	0	0	51	0	257	0	1295	1103	1091	969	88.8	122	11.2	394900	1679	14.8	3	17.2	17.6	1.5	23.5	22.3	82.1	45.8	17.9	54.2	1959	81.6931	1617	82.5	342	17.5	1562	79.7	55	2.8	397
2431	128	2594	1257	48.5	1337	51.5	31.7	493	19.0054	155	6	1816	202	19	34	0	518	5	1263	1331	962	881	91.6	81	8.4	368300	1831	15.2	4.9	12.6	11.7	2.4	33.5	19.7	79.9	53.1	20.1	46.9	2101	80.9946	1615	76.9	486	23.1	1489	70.9	126	6	612
2432	216	2190	1064	48.6	1126	51.4	30.4	349	15.9361	43	2	1782	24	0	38	0	276	70	789	1401	986	859	87.1	127	12.9	447700	1600	13.1	2.3	8	12.1	3.4	39.7	21.4	84.6	61.1	15.4	38.9	1841	84.0639	1683	91.4	158	8.6	1617	87.8	66	3.6	224
2433	156	2353	1122	47.7	1231	52.3	33.1	252	10.7097	161	6.8	1944	79	28	119	0	171	12	690	1663	1238	1142	92.2	96	7.8	370000	1943	5.6	3.6	18.7	12	1.7	39.4	19	90.8	58.4	9.2	41.6	2101	89.2903	1756	83.6	345	16.4	1577	75.1	179	8.5	524
2434	173	2955	1495	50.6	1460	49.4	33.5	232	7.8511	182	6.2	2063	185	16	180	0	455	56	1143	1812	1465	1357	92.6	108	7.4	334200	2433	7.6	6.3	15.9	12.8	5	31.9	20.5	86	52.3	14	47.7	2723	92.1489	2123	78	600	22	1960	72	163	6	763
2435	299	3198	1715	53.6	1483	46.4	32.5	498	15.5722	95	3	2426	392	0	264	0	18	98	239	2959	1757	1675	95.3	82	4.7	363800	2489	0.8	2.7	6.3	10.6	3.9	47.8	27.9	96.5	75.7	3.5	24.3	2700	84.4278	2359	87.4	341	12.6	2188	81	133	4.9	474
2502	411	2968	1485	50	1483	50	26.2	925	31.1658	144	4.9	499	1852	0	24	0	584	9	1235	1733	923	776	84.1	147	15.9	166100	1519	13.6	13.8	31.5	22.1	11.1	5.2	2.8	72.7	8	27.3	92	2043	68.8342	1384	67.7	659	32.3	1037	50.8	347	17	1006
2503	512	4775	2214	46.4	2561	53.6	31.5	1242	26.0105	411	8.6	238	3460	0	72	22	919	64	1089	3686	1889	1603	84.9	286	15.1	178000	2925	10.1	18.5	34.9	17	4.2	11.6	3.7	71.4	15.3	28.6	84.7	3533	73.9895	2290	64.8	1243	35.2	1919	54.3	362	10.2	1605
2504	729	5963	2895	48.5	3068	51.5	40.5	1168	19.5875	753	12.6	215	4829	0	9	0	805	105	1167	4796	2191	1996	91.1	195	8.9	181700	4013	8.4	10.4	36	30.5	7.5	6	1.2	81.2	7.2	18.8	92.8	4795	80.4125	2616	54.6	2179	45.4	2086	43.5	530	11.1	2709
2505	254	7663	3434	44.8	4229	55.2	38.6	1818	23.7244	974	12.7	3992	2619	0	214	0	626	212	1883	5780	2964	2877	97.1	87	2.9	251900	5166	3.5	5.9	22	21.6	8.9	20.8	17.2	90.7	38	9.3	62	5845	76.2756	3967	67.9	1878	32.1	3426	58.6	541	9.3	2419
2506	522	4450	2072	46.6	2378	53.4	36.4	804	18.0674	653	14.7	96	4076	0	0	0	256	22	326	4124	1396	1295	92.8	101	7.2	188300	2867	7	16.6	29.2	26.9	8.1	6.7	5.5	76.4	12.2	23.6	87.8	3646	81.9326	2080	57	1566	43	1653	45.3	427	11.7	1993
2507	668	5813	2666	45.9	3147	54.1	34.6	1266	21.7788	482	8.3	25	5610	0	20	0	158	0	316	5497	2278	2030	89.1	248	10.9	177800	3688	2	20.3	38	20.3	12	5.8	1.7	77.7	7.5	22.3	92.5	4547	78.2212	2654	58.4	1893	41.6	1974	43.4	680	15	2573
2508	533	2438	1049	43	1389	57	39.1	535	21.9442	335	13.7	152	1873	0	41	0	348	24	478	1960	881	803	91.1	78	8.9	161200	1611	10.3	19.7	31.4	19	8.9	6.2	4.5	70	10.7	30	89.3	1903	78.0558	1118	58.7	785	41.3	892	46.9	226	11.9	1011
2510	252	1284	533	41.5	751	58.5	33.1	272	21.1838	167	13	149	1119	0	0	0	16	0	157	1127	408	366	89.7	42	10.3	146900	740	6.6	12.6	54.1	16.4	1.9	2.6	5.9	80.8	8.5	19.2	91.5	1012	78.8162	442	43.7	570	56.3	371	36.7	71	7	641
2511	764	4346	2148	49.4	2198	50.6	36.7	949	21.8362	681	15.7	145	3764	0	19	0	350	68	535	3811	1778	1399	78.7	379	21.3	172600	2790	8	17.5	43.3	19.3	4	6.9	1.1	74.6	8	25.4	92	3397	78.1638	1625	47.8	1772	52.2	1249	36.8	376	11.1	2148
2512	614	4375	2252	51.5	2123	48.5	37.8	964	22.0343	739	16.9	139	4078	99	0	0	43	16	43	4332	1325	1123	84.8	202	15.2	159600	2803	5.6	21.1	25.7	30.2	8.9	6.5	1.9	73.3	8.5	26.7	91.5	3411	77.9657	1701	49.9	1710	50.1	1329	39	372	10.9	2082
2513	619	4735	2046	43.2	2689	56.8	39.1	854	18.0359	636	13.4	174	4386	0	0	0	156	19	299	4436	1890	1580	83.6	310	16.4	125200	3131	5.2	19.9	38.3	23.9	4.9	6	1.7	74.9	7.7	25.1	92.3	3881	81.9641	2100	54.1	1781	45.9	1595	41.1	505	13	2286
2514	631	4347	1902	43.8	2445	56.2	37.9	918	21.118	738	17	184	4115	8	14	0	18	8	174	4173	1843	1573	85.3	270	14.7	199000	3008	4.7	22	27.5	24	8.3	8.7	4.7	73.3	13.4	26.7	86.6	3429	78.882	1699	49.5	1730	50.5	1349	39.3	350	10.2	2080
2515	820	4084	1833	44.9	2251	55.1	35.1	956	23.4084	327	8	151	3821	0	0	0	78	34	257	3827	1649	1219	73.9	430	26.1	167200	2546	3.2	21.1	42	18.2	8.1	4.7	2.8	75.7	7.5	24.3	92.5	3128	76.5916	1746	55.8	1382	44.2	1228	39.3	518	16.6	1900
2516	973	3689	1758	47.7	1931	52.3	33.4	872	23.6378	456	12.4	85	3352	15	0	0	148	89	194	3495	1305	1112	85.2	193	14.8	150300	2173	2.8	23.9	35.5	28.1	1.7	4.6	3.3	73.3	7.9	26.7	92.1	2817	76.3622	1326	47.1	1491	52.9	1057	37.5	269	9.5	1760
2517	473	1805	875	48.5	930	51.5	28.5	553	30.6371	180	10	78	1433	24	12	36	222	0	336	1469	529	478	90.4	51	9.6	124000	984	11.8	37.7	24.7	12.5	3.6	7.6	2.1	50.5	9.8	49.5	90.2	1252	69.3629	501	40	751	60	329	26.3	172	13.7	923
2518	1805	5069	2391	47.2	2678	52.8	28.9	1473	29.059	517	10.2	37	5009	23	0	0	0	0	0	5069	1970	1549	78.6	421	21.4	171800	2810	5.9	26.8	42	15.5	5.2	3.1	1.4	67.3	4.5	32.7	95.5	3596	70.941	1893	52.6	1703	47.4	1251	34.8	642	17.9	2345
2519	1282	5999	2749	45.8	3250	54.2	25.2	1877	31.2885	361	6	81	5735	33	0	0	150	0	209	5790	2243	1764	78.6	479	21.4	115900	3046	6.1	22	33.2	23.4	7.1	5.8	2.3	71.8	8.2	28.2	91.8	4122	68.7115	2451	59.5	1671	40.5	1586	38.5	865	21	2536
2520	933	6368	2497	39.2	3871	60.8	28.8	1536	24.1206	510	8	246	6117	0	0	0	0	5	219	6149	2656	2305	86.8	351	13.2	203000	3615	5.2	15.3	44.4	19.8	6.2	6.4	2.8	79.5	9.1	20.5	90.9	4832	75.8794	2695	55.8	2137	44.2	2360	48.8	335	6.9	2472
2521.01	326	1787	764	42.8	1023	57.2	33.3	359	20.0895	210	11.8	19	1654	0	0	0	68	46	68	1719	743	583	78.5	160	21.5	171200	1175	4.7	14.8	42.7	19.1	4.4	12.1	2.2	80.5	14.3	19.5	85.7	1428	79.9105	853	59.7	575	40.3	626	43.8	227	15.9	802
2521.02	1355	5888	2438	41.4	3450	58.6	30.5	1452	24.6603	679	11.5	0	5888	0	0	0	0	0	0	5888	2469	2013	81.5	456	18.5	177000	3463	7.5	21.6	36.5	19.1	7.4	5.9	1.9	70.9	7.9	29.1	92.1	4436	75.3397	2274	51.3	2162	48.7	1684	38	590	13.3	2752
2522.01	698	3007	1284	42.7	1723	57.3	45.2	495	16.4616	672	22.3	112	2885	0	0	0	0	10	21	2986	1125	940	83.6	185	16.4	95200	2114	9.9	17.6	36.2	23.7	3.9	6.5	2	72.4	8.5	27.6	91.5	2512	83.5384	1125	44.8	1387	55.2	860	34.2	265	10.5	1652
2522.02	1698	4871	2266	46.5	2605	53.5	27	1510	30.9998	411	8.4	68	4779	0	0	0	0	24	24	4847	1814	1518	83.7	296	16.3	181400	2610	3.1	22.6	35.3	21.1	5.3	9.3	3.3	74.4	12.6	25.6	87.4	3361	69.0002	1760	52.4	1601	47.6	1396	41.5	364	10.8	1965
2601	398	1047	453	43.3	594	56.7	29.5	231	22.063	139	13.3	86	953	0	0	0	0	8	7	1040	916	518	56.6	398	43.4	208700	607	4.4	15.7	45.8	18.8	9.1	6.3	0	79.9	6.3	20.1	93.7	816	77.937	351	43	465	57	279	34.2	72	8.8	537
2602	798	1266	560	44.2	706	55.8	25.3	413	32.6224	96	7.6	28	1238	0	0	0	0	0	36	1230	559	396	70.8	163	29.2	180000	651	5.5	6	45	33.9	8.8	0	0.8	88.5	0.8	11.5	99.2	853	67.3776	442	51.8	411	48.2	296	34.7	146	17.1	557
2603	427	1483	674	45.4	809	54.6	28.9	405	27.3095	126	8.5	27	1391	0	0	0	47	18	47	1436	682	490	71.8	192	28.2	119200	858	3.6	21.3	39.2	26.3	3.3	4.1	2.2	75.1	6.3	24.9	93.7	1078	72.6905	514	47.7	564	52.3	429	39.8	85	7.9	649
2604	398	1567	769	49.1	798	50.9	25.2	593	37.843	200	12.8	14	1551	0	1	0	1	0	1	1566	548	397	72.4	151	27.6	171400	791	5.9	38.6	35.9	17.8	1.3	0	0.5	55.5	0.5	44.5	99.5	974	62.157	448	46	526	54	400	41.1	48	4.9	574
2605	679	1837	949	51.7	888	48.3	33.1	456	24.8231	153	8.3	7	1769	0	1	0	60	0	60	1777	767	557	72.6	210	27.4	130000	1199	3.6	29.2	37.2	17.8	5.4	6.8	0	67.2	6.8	32.8	93.2	1381	75.1769	550	39.8	831	60.2	441	31.9	109	7.9	940
2606	593	2592	1201	46.3	1391	53.7	25.6	813	31.3657	232	9	85	2482	0	25	0	0	0	14	2578	937	642	68.5	295	31.5	201200	1312	5.8	15.3	37.7	32.3	4.6	4	0.3	78.9	4.3	21.1	95.7	1779	68.6343	790	44.4	989	55.6	582	32.7	208	11.7	1197
2607	1005	2147	1172	54.6	975	45.4	30.5	677	31.5324	174	8.1	25	1917	7	17	0	166	15	180	1967	770	595	77.3	175	22.7	195100	1196	10.2	17.8	37	22	8.4	2.9	1.8	72	4.7	28	95.3	1470	68.4676	720	49	750	51	583	39.7	137	9.3	887
2608	890	2494	1106	44.3	1388	55.7	31	623	24.98	262	10.5	16	2473	0	5	0	0	0	0	2494	1050	726	69.1	324	30.9	233300	1436	5.7	22.9	41.4	19.2	7.1	2.2	1.5	71.4	3.7	28.6	96.3	1871	75.02	687	36.7	1184	63.3	579	30.9	108	5.8	1292
2609	353	1858	1035	55.7	823	44.3	28.6	519	27.9333	113	6.1	89	1752	17	0	0	0	0	44	1814	598	432	72.2	166	27.8	118300	1052	9.9	16.1	46.5	20	5.9	1.7	0	74	1.7	26	98.3	1339	72.0667	489	36.5	850	63.5	398	29.7	91	6.8	941
2610	372	2594	1174	45.3	1420	54.7	25.8	868	33.4618	204	7.9	0	2584	0	0	0	10	0	10	2584	943	678	71.9	265	28.1	130500	1325	4.4	23.9	31.2	26.8	6.8	5.7	1.1	71.7	6.9	28.3	93.1	1726	66.5382	921	53.4	805	46.6	713	41.3	208	12.1	1013
2705	698	1929	811	42	1118	58	27.3	609	31.5708	157	8.1	88	1782	16	0	0	0	43	43	1886	748	679	90.8	69	9.2	120000	1002	5.6	23.4	33.8	24.8	3.5	4	5	71.1	9	28.9	91	1320	68.4292	606	45.9	714	54.1	432	32.7	174	13.2	888
2712	372	1104	604	54.7	500	45.3	37.1	245	22.192	80	7.2	10	1071	0	0	0	11	12	23	1081	471	334	70.9	137	29.1	108700	686	6.6	20.8	36.9	21.7	7.4	6.1	0.4	72.6	6.6	27.4	93.4	859	77.808	390	45.4	469	54.6	301	35	89	10.4	558
2713	490	1169	521	44.6	648	55.4	25	397	33.9607	81	6.9	9	1156	0	0	0	4	0	3	1166	420	326	77.6	94	22.4	175000	584	8	8.9	39	25.9	4.5	7.4	6.3	83	13.7	17	86.3	772	66.0393	352	45.6	420	54.4	265	34.3	87	11.3	507
2714	273	1151	564	49	587	51	37.1	182	15.8123	132	11.5	40	1111	0	0	0	0	0	1	1150	629	433	68.8	196	31.2	145800	705	3	24.7	22	31.6	10.1	5.2	3.4	72.3	8.7	27.7	91.3	969	84.1877	452	46.6	517	53.4	380	39.2	72	7.4	589
2715	334	1286	570	44.3	716	55.7	31.3	309	24.028	127	9.9	20	1239	0	0	0	0	27	18	1268	530	414	78.1	116	21.9	191100	745	3.6	16.5	35.3	25.9	11.8	6.8	0	79.9	6.8	20.1	93.2	977	75.972	476	48.7	501	51.3	379	38.8	97	9.9	598
2718	327	1230	565	45.9	665	54.1	28	343	27.8862	98	8	11	1219	0	0	0	0	0	0	1230	381	276	72.4	105	27.6	135600	707	3.1	3.4	51.1	18.5	19	5	0	93.5	5	6.5	95	887	72.1138	431	48.6	456	51.4	321	36.2	110	12.4	566
2801	419	6524	3212	49.2	3312	50.8	31.4	339	5.1962	141	2.2	5383	257	20	761	0	69	34	407	6117	4351	4079	93.7	272	6.3	340500	5647	0	0	5.1	6.9	3.3	43.1	41.6	100	84.7	0	15.3	6185	94.8038	5805	93.9	380	6.1	5603	90.6	184	3	564
2804	283	1366	520	38.1	846	61.9	28.2	348	25.4758	92	6.7	57	1271	0	26	0	4	8	8	1358	493	476	96.6	17	3.4	230000	765	4.8	10.8	32	20.4	14.1	12.5	5.2	84.3	17.8	15.7	82.2	1018	74.5242	558	54.8	460	45.2	363	35.7	195	19.2	655
2808	236	850	442	52	408	48	31.5	200	23.5294	106	12.5	100	724	0	0	0	11	15	28	822	386	283	73.3	103	26.7	233000	520	8.5	13.3	24	33.5	5.2	15.2	0.4	78.3	15.6	21.7	84.4	650	76.4706	362	55.7	288	44.3	255	39.2	107	16.5	395
2809	177	790	339	42.9	451	57.1	30.1	229	28.9873	44	5.6	63	677	0	4	0	25	21	52	738	395	301	76.2	94	23.8	256800	476	4	23.1	17.6	32.1	0.6	6.7	15.8	72.9	22.5	27.1	77.5	561	71.0127	353	62.9	208	37.1	201	35.8	152	27.1	360
2819	548	4820	2472	51.3	2348	48.7	29.3	199	4.12863	156	3.2	2405	317	0	1937	0	0	161	422	4398	3389	2897	85.5	492	14.5	320400	3600	0.5	0.3	1.6	4.4	1.3	43.8	48.1	99.2	91.8	0.8	8.2	4621	95.8714	3387	73.3	1234	26.7	3096	67	291	6.3	1525
2827	292	2402	1134	47.2	1268	52.8	28.6	423	17.6103	107	4.5	928	1159	0	153	0	123	39	828	1574	1018	831	81.6	187	18.4	195600	1264	8.1	14.6	18.4	9.7	5.1	24.5	19.6	77.2	44.1	22.8	55.9	1979	82.3897	1370	69.2	609	30.8	1232	62.3	138	7	747
2828	98	1565	765	48.9	800	51.1	32.8	191	12.2045	81	5.2	819	314	0	240	0	147	45	360	1205	766	694	90.6	72	9.4	239700	1158	3.5	0.8	12.3	20	10.4	25.6	27.4	95.7	53	4.3	47	1374	87.7955	987	71.8	387	28.2	926	67.4	61	4.4	448
2831	144	2758	1239	44.9	1519	55.1	25.9	546	19.797	155	5.6	792	1241	0	634	11	19	61	86	2672	1352	1149	85	203	15	378600	1553	2.9	0	14.1	17.6	5	31.2	29.2	97.1	60.5	2.9	39.5	2212	80.203	1511	68.3	701	31.7	1378	62.3	133	6	834
2832	150	1481	738	49.8	743	50.2	28.4	218	14.7198	47	3.2	583	576	15	245	0	17	45	74	1407	680	651	95.7	29	4.3	311300	877	3.1	10.8	11.4	5.7	5.4	28.1	35.6	86.1	63.6	13.9	36.4	1263	85.2802	907	71.8	356	28.2	828	65.6	79	6.3	435
2838	192	3367	1728	51.3	1639	48.7	32.8	653	19.3941	285	8.5	1039	1650	0	502	0	86	90	306	3061	1745	1647	94.4	98	5.6	264200	2444	4.1	8.9	12.1	18.9	3.7	31.4	21	87	52.4	13	47.6	2714	80.6059	1910	70.4	804	29.6	1640	60.4	256	9.4	1060
2909	841	3449	1532	44.4	1917	55.6	29.6	1036	30.0377	366	10.6	33	3372	0	0	0	0	44	18	3431	1823	1234	67.7	589	32.3	122600	1943	6.5	20.9	24.8	30.8	6.3	7.4	3.3	72.6	10.7	27.4	89.3	2413	69.9623	1156	47.9	1257	52.1	988	40.9	168	7	1425
2912	567	2368	905	38.2	1463	61.8	22.3	783	33.0659	141	6	29	2337	0	0	0	0	2	0	2368	958	733	76.5	225	23.5	120800	1062	5.3	12.6	37.7	29.9	4.1	4.4	5.9	82.1	10.4	17.9	89.6	1585	66.9341	875	55.2	710	44.8	539	34	336	21.2	1046
2916	84	804	345	42.9	459	57.1	42	124	15.4229	100	12.4	293	167	0	3	0	341	0	562	242	397	306	77.1	91	22.9	154500	588	43.2	6.5	17.3	11.2	6.3	7.3	8.2	50.3	15.5	49.7	84.5	680	84.5771	418	61.5	262	38.5	371	54.6	47	6.9	309
2922	561	2866	1237	43.2	1629	56.8	32.3	643	22.4355	252	8.8	148	2687	8	0	0	0	23	83	2783	1225	883	72.1	342	27.9	129400	1623	4.4	20	26.7	33.9	2.6	8.2	4.1	75.6	12.3	24.4	87.7	2223	77.5645	962	43.3	1261	56.7	736	33.1	226	10.2	1487
2924	392	2124	982	46.2	1142	53.8	25.5	713	33.5687	142	6.7	160	1958	0	0	0	0	6	29	2095	882	637	72.2	245	27.8	165100	1080	7.4	21.5	33.1	26.3	5.1	4	2.6	71.1	6.6	28.9	93.4	1411	66.4313	587	41.6	824	58.4	472	33.5	115	8.2	939
2925	623	4276	1678	39.2	2598	60.8	27.7	1084	25.3508	352	8.2	66	4192	0	0	0	18	0	129	4147	1659	1260	75.9	399	24.1	146100	2321	6.5	15.8	29	29.4	8.9	8.4	1.9	77.7	10.3	22.3	89.7	3192	74.6492	1836	57.5	1356	42.5	1406	44	430	13.5	1786
3005	152	3015	1562	51.8	1453	48.2	27.6	868	28.7894	142	4.7	2015	119	0	18	0	838	25	2814	201	1034	809	78.2	225	21.8	164100	1631	37.1	14	25.3	14.7	3.7	3	2.2	48.9	5.2	51.1	94.8	2147	71.2106	1380	64.3	767	35.7	1223	57	157	7.3	924
3006	202	3398	1915	56.4	1483	43.6	29.3	751	22.1012	281	8.3	2007	431	17	3	0	883	57	2912	486	987	800	81.1	187	18.9	161600	1994	26.9	22.6	20.6	13	7.1	7.9	2	50.5	9.9	49.5	90.1	2647	77.8988	1623	61.3	1024	38.7	1314	49.6	309	11.7	1333
3007	322	4694	2440	52	2254	48	25.2	1440	30.6775	186	4	3322	40	43	0	0	1279	10	4544	150	1494	1249	83.6	245	16.4	143800	2367	35.2	24.2	18.7	11	4.5	4.4	2	40.6	6.4	59.4	93.6	3254	69.3225	2151	66.1	1103	33.9	1947	59.8	204	6.3	1307
3008	292	4674	2652	56.7	2022	43.3	28.8	1316	28.1558	184	3.9	2982	17	0	0	0	1646	29	4633	41	1401	1149	82	252	18	151900	2558	41.2	20.1	25.2	7.9	2	2	1.7	38.7	3.7	61.3	96.3	3358	71.8442	1865	55.5	1493	44.5	1595	47.5	270	8	1763
3009	405	3963	2320	58.5	1643	41.5	30.6	925	23.3409	292	7.4	2935	94	11	1	0	844	78	3752	211	1520	1166	76.7	354	23.3	162800	2462	42.7	14.9	29.2	8	3.7	1.2	0.2	42.4	1.4	57.6	98.6	3038	76.6591	2011	66.2	1027	33.8	1729	56.9	282	9.3	1309
3011	182	3182	1582	49.7	1600	50.3	24.9	1003	31.5211	194	6.1	1858	96	32	0	0	1189	7	3016	166	951	785	82.5	166	17.5	160200	1582	42.1	13.7	21.5	7.1	5.8	8	1.8	44.2	9.9	55.8	90.1	2179	68.4789	1507	69.2	672	30.8	1203	55.2	304	14	976
3012	264	3518	1845	52.4	1673	47.6	27.6	1162	33.0301	158	4.5	2077	268	135	57	0	960	21	2872	646	1348	999	74.1	349	25.9	169400	1959	38.3	13.2	21.9	10.8	3.6	9.2	3.1	48.5	12.3	51.5	87.7	2356	66.9699	1656	70.3	700	29.7	1271	53.9	385	16.3	1085
3016	217	4513	2246	49.8	2267	50.2	28.8	1237	27.4097	455	10.1	3243	92	0	2	0	1150	26	4368	145	1421	1208	85	213	15	118900	2660	36.1	16.5	28	9.6	3.8	5.3	0.8	47.4	6.1	52.6	93.9	3276	72.5903	2054	62.7	1222	37.3	1633	49.8	421	12.9	1643
3017.01	233	3744	1923	51.4	1821	48.6	28.7	1147	30.6357	276	7.4	3353	2	0	0	0	389	0	3597	147	1310	990	75.6	320	24.4	170000	2066	29	13.2	35.5	9.1	5.3	7.2	0.6	57.7	7.8	42.3	92.2	2597	69.3643	1579	60.8	1018	39.2	1416	54.5	163	6.3	1181
3017.02	186	3694	1958	53	1736	47	30.3	1015	27.477	282	7.6	2771	0	0	0	0	923	0	3595	99	1168	1025	87.8	143	12.2	142700	2306	40.4	17	29.3	6.5	2.9	3.9	0	42.6	3.9	57.4	96.1	2679	72.523	1586	59.2	1093	40.8	1352	50.5	234	8.7	1327
3018.01	207	4246	2206	52	2040	48	30.6	1278	30.0989	379	8.9	3221	281	0	0	0	744	0	3905	341	1209	1058	87.5	151	12.5	123300	2323	45.2	19.1	22.6	8.2	3.7	1.2	0.1	35.8	1.3	64.2	98.7	2968	69.9011	1681	56.6	1287	43.4	1304	43.9	377	12.7	1664
3018.02	354	2897	1570	54.2	1327	45.8	24.6	958	33.0687	139	4.8	1960	13	15	0	0	878	31	2838	59	1052	771	73.3	281	26.7	162000	1427	44.2	21.2	19.5	7.4	2.4	2.3	3	34.6	5.3	65.4	94.7	1939	66.9313	1282	66.1	657	33.9	1204	62.1	78	4	735
3018.03	234	5054	2690	53.2	2364	46.8	26	1528	30.2335	281	5.6	3114	115	0	12	0	1687	126	4840	214	1484	1306	88	178	12	147400	2718	44.3	10.5	29	11.9	1.2	2.2	0.8	45.2	3	54.8	97	3526	69.7665	2114	60	1412	40	1904	54	210	6	1622
3102	121	1526	786	51.5	740	48.5	36.3	223	14.6134	129	8.5	1044	46	0	66	0	314	56	865	661	746	667	89.4	79	10.6	230400	1159	9.8	6.5	21.3	12.1	4.8	25.9	19.6	83.7	45.5	16.3	54.5	1303	85.3866	1062	81.5	241	18.5	909	69.8	153	11.7	394
3103	120	1493	836	56	657	44	32.6	170	11.3865	101	6.8	692	85	4	147	0	483	82	874	619	766	659	86	107	14	296700	1124	11.8	6.2	15	18.5	3	31.2	14.1	81.9	45.4	18.1	54.6	1323	88.6135	1047	79.1	276	20.9	911	68.9	136	10.3	412
3104	77	1426	797	55.9	629	44.1	32.5	259	18.1627	116	8.1	933	87	0	35	0	356	15	1053	373	577	515	89.3	62	10.7	250000	929	26.7	5.4	14.7	10.1	4.4	19.9	18.7	67.9	38.6	32.1	61.4	1167	81.8373	794	68	373	32	733	62.8	61	5.2	434
3105	85	1722	827	48	895	52	29.8	512	29.7329	125	7.3	927	6	2	3	0	750	34	1640	82	643	529	82.3	114	17.7	252500	1018	25	8	46.9	4.8	4.2	7.7	3.5	67.1	11.2	32.9	88.8	1210	70.2671	797	65.9	413	34.1	688	56.9	109	9	522
3106	382	5141	2562	49.8	2579	50.2	32	878	17.0784	603	11.7	2731	442	0	64	0	1759	145	3838	1303	2313	1993	86.2	320	13.8	272200	3621	20	11.7	25.7	15.7	4.3	17.2	5.4	68.3	22.6	31.7	77.4	4263	82.9216	2886	67.7	1377	32.3	2426	56.9	460	10.8	1837
3107	91	1241	740	59.6	501	40.4	30	137	11.0395	112	9	767	62	0	18	0	389	5	951	290	605	504	83.3	101	16.7	194300	904	28.7	7.3	17.4	12.5	7.2	17.5	9.5	64	27	36	73	1104	88.9605	859	77.8	245	22.2	740	67	119	10.8	364
3108	297	4734	2593	54.8	2141	45.2	29.6	1114	23.5319	386	8.2	2727	50	9	0	0	1838	110	4218	516	1672	1490	89.1	182	10.9	216500	2984	30.3	8.3	25.9	14.9	5.6	12.4	2.6	61.5	15	38.5	85	3620	76.4681	2607	72	1013	28	2277	62.9	330	9.1	1343
3109	282	5065	2530	50	2535	50	28.6	1255	24.7779	422	8.3	3063	106	0	18	0	1836	42	4375	690	1853	1631	88	222	12	195300	3056	23.3	11.9	24.3	16.6	5	15.7	3.3	64.8	19	35.2	81	3810	75.2221	2676	70.2	1134	29.8	2272	59.6	404	10.6	1538
3201	1926	10534	5409	51.3	5125	48.7	40.7	517	4.90792	1283	12.2	7716	814	74	1614	0	154	162	807	9727	8890	6867	77.2	2023	22.8	463000	9193	0	0.9	5.5	11.3	3.2	39.8	39.4	99.1	79.1	0.9	20.9	10017	95.0921	7090	70.8	2927	29.2	6740	67.3	329	3.3	3256
3204	989	2523	1193	47.3	1330	52.7	21.5	22	0.871978	117	4.6	1647	387	0	351	12	41	85	91	2432	889	511	57.5	378	42.5	666700	855	0.9	0.6	3.9	8	4.4	37.4	44.8	98.5	82.2	1.5	17.8	2501	99.128	1405	56.2	1096	43.8	1262	50.5	143	5.7	1239
3206	362	4451	2131	47.9	2320	52.1	31	308	6.91979	267	6	2669	789	9	800	0	88	96	177	4274	2866	2517	87.8	349	12.2	377200	3725	0.9	0.3	3.5	5.3	5.1	45.6	39.4	98.8	85	1.2	15	4143	93.0802	3302	79.7	841	20.3	3085	74.5	217	5.2	1058
3301	1212	17582	8890	50.6	8692	49.4	34.6	2184	12.4218	1327	7.5	8764	4098	0	3463	0	507	750	1229	16353	12190	10288	84.4	1902	15.6	346400	14160	2.1	3.1	8.1	14.3	2.5	33.3	36.6	94.8	69.9	5.2	30.1	15398	87.5782	12885	83.7	2513	16.3	12306	79.9	579	3.8	3092
3302	314	3756	1608	42.8	2148	57.2	41.3	712	18.9563	635	16.9	1802	1121	25	623	0	16	169	195	3561	1952	1866	95.6	86	4.4	438100	2779	6.4	5.8	5	13	7.3	27.6	35	87.9	62.6	12.1	37.4	3044	81.0437	2223	73	821	27	2101	69	122	4	943
3403	85	1734	853	49.2	881	50.8	41.6	301	17.3587	331	19.1	350	20	0	1315	0	0	49	76	1658	708	645	91.1	63	8.9	330800	1224	30.8	6	34.2	9	2.3	8.1	9.6	63.2	17.6	36.8	82.4	1433	82.6413	809	56.5	624	43.5	687	47.9	122	8.5	746
3404	99	1740	917	52.7	823	47.3	42.3	209	12.0115	178	10.2	225	2	0	1305	65	62	81	76	1664	733	604	82.4	129	17.6	239400	1249	17.8	6.6	36.7	4.9	3.9	18.6	11.6	75.7	30.2	24.3	69.8	1531	87.9885	964	63	567	37	822	53.7	142	9.3	709
3405	156	1688	890	52.7	798	47.3	44.4	189	11.1967	490	29	997	147	4	439	0	101	0	351	1337	865	810	93.6	55	6.4	310800	1364	23	4.7	27.7	18.2	4.5	13.6	8.3	72.3	21.9	27.7	78.1	1499	88.8033	831	55.4	668	44.6	726	48.4	105	7	773
3406	295	1066	406	38.1	660	61.9	24.3	348	32.6454	177	16.6	3	1043	0	0	0	0	20	3	1063	426	403	94.6	23	5.4	NaN	517	15.9	38.7	17	19.5	4.4	3.7	0.8	45.5	4.4	54.5	95.6	718	67.3546	361	50.3	357	49.7	174	24.2	187	26	544
3501	50	1989	867	43.6	1122	56.4	35.3	74	3.72046	219	11	169	1117	8	610	0	25	60	65	1924	1581	1484	93.9	97	6.1	NaN	1589	2.2	2.1	5.3	22.4	7	34.7	26.4	95.7	61	4.3	39	1915	96.2795	1347	70.3	568	29.7	1171	61.1	176	9.2	744
3504	272	1379	483	35	896	65	21.3	534	38.7237	50	3.6	21	1268	0	0	0	57	33	52	1327	684	508	74.3	176	25.7	NaN	605	5.5	20.8	32.4	35.9	3	2.5	0	73.7	2.5	26.3	97.5	845	61.2763	420	49.7	425	50.3	281	33.3	139	16.4	564
3510	249	4022	1490	37	2532	63	36.5	477	11.8598	497	12.4	138	2962	0	901	0	0	21	0	4022	2405	2137	88.9	268	11.1	381700	3023	0	6.1	16.6	20.5	7.5	22.9	26.4	93.9	49.3	6.1	50.7	3545	88.1402	2382	67.2	1163	32.8	2118	59.7	264	7.4	1427
3511	309	1656	534	32.2	1122	67.8	25.4	543	32.7899	119	7.2	14	1623	0	0	9	0	10	0	1656	842	757	89.9	85	10.1	233300	833	2.8	17.6	37.9	31.2	2.4	4.8	3.2	79.6	8	20.4	92	1113	67.2101	528	47.4	585	52.6	386	34.7	142	12.8	727
3514	225	1551	729	47	822	53	37.3	403	25.9832	156	10.1	68	1464	0	5	0	0	14	0	1551	789	742	94	47	6	333300	1014	3.1	23.2	39.3	20.6	5.5	4.8	3.5	73.8	8.3	26.2	91.7	1148	74.0168	709	61.8	439	38.2	403	35.1	306	26.7	745
3515	78	415	195	47	220	53	25.9	39	9.39759	8	1.9	75	203	0	137	0	0	0	10	405	192	160	83.3	32	16.7	304200	233	0	1.3	23.6	11.6	11.6	27	24.9	98.7	51.9	1.3	48.1	376	90.6024	264	70.2	112	29.8	199	52.9	65	17.3	177
3602	173	1616	675	41.8	941	58.2	25.4	453	28.0322	142	8.8	0	1579	0	37	0	0	0	0	1616	721	669	92.8	52	7.2	210700	825	5.9	14.4	19.2	39.3	7.2	11.5	2.5	79.6	14.1	20.4	85.9	1163	71.9678	687	59.1	476	40.9	455	39.1	232	19.9	708
3801	211	1822	840	46.1	982	53.9	40.4	389	21.3502	278	15.3	124	1656	17	1	0	0	24	0	1822	1229	915	74.5	314	25.5	237300	1314	5.1	13.8	11.7	25.9	9.9	24	9.6	81.1	33.6	18.9	66.4	1433	78.6498	900	62.8	533	37.2	699	48.8	201	14	734
3802	119	1752	682	38.9	1070	61.1	63.5	237	13.5274	824	47	130	1548	0	21	9	0	44	47	1705	1229	1091	88.8	138	11.2	223300	1461	8.1	11.4	23	30.7	1.8	16.7	8.3	80.6	25	19.4	75	1515	86.4726	518	34.2	997	65.8	453	29.9	65	4.3	1062
3805	104	820	366	44.6	454	55.4	24.2	154	18.7805	28	3.4	4	812	0	2	0	0	2	2	818	287	287	100	0	0	NaN	381	5	23.1	21.8	26.2	11.5	6.8	5.5	71.9	12.3	28.1	87.7	666	81.2195	374	56.2	292	43.8	264	39.6	110	16.5	402
3807	137	1216	531	43.7	685	56.3	49.7	198	16.2829	268	22	204	983	0	7	0	0	22	19	1197	590	514	87.1	76	12.9	225000	903	6.1	15	37	22.5	4.7	6.3	8.5	79	14.8	21	85.2	1018	83.7171	553	54.3	465	45.7	502	49.3	51	5	516
3812	291	1946	802	41.2	1144	58.8	37.9	322	16.5468	206	10.6	31	1854	0	0	0	41	20	58	1888	1113	969	87.1	144	12.9	252100	1484	4.9	6.8	21	37.5	5.7	9.5	14.7	88.3	24.2	11.7	75.8	1624	83.4532	1073	66.1	551	33.9	847	52.2	226	13.9	777
3814	444	1746	768	44	978	56	28.3	420	24.055	52	3	5	1741	0	0	0	0	0	5	1741	859	638	74.3	221	25.7	166000	1038	1	13.3	25	31.2	9.4	10.1	10	85.7	20.1	14.3	79.9	1326	75.945	969	73.1	357	26.9	702	52.9	267	20.1	624
3815	72	250	84	33.6	166	66.4	35.7	56	22.4	11	4.4	28	214	0	8	0	0	0	12	238	300	93	31	207	69	NaN	147	2.7	13.6	23.8	42.9	14.3	2.7	0	83.7	2.7	16.3	97.3	194	77.6	125	64.4	69	35.6	109	56.2	16	8.2	85
3817	42	0	0	NaN	0	NaN	NaN	0	NaN	0	NaN	0	0	0	0	0	0	0	0	0	0	0	NaN	0	NaN	NaN	0	NaN	NaN	NaN	NaN	NaN	NaN	NaN	NaN	NaN	NaN	NaN	0	NaN	0	NaN	0	NaN	0	NaN	0	NaN	0
3818	363	1102	521	47.3	581	52.7	37.1	191	17.3321	108	9.8	73	873	6	5	0	102	43	124	978	745	553	74.2	192	25.8	261400	805	7.6	9.7	25.5	25.8	8.6	9.8	13	82.7	22.9	17.3	77.1	911	82.6679	617	67.7	294	32.3	485	53.2	132	14.5	426
3819	115	1293	597	46.2	696	53.8	40.1	222	17.1694	150	11.6	92	1191	0	0	0	0	10	28	1265	678	585	86.3	93	13.7	218300	866	0.5	16.9	14.8	27.3	7.5	14.9	18.2	82.7	33.1	17.3	66.9	1071	82.8306	620	57.9	451	42.1	519	48.5	101	9.4	552
3901	168	1386	629	45.4	757	54.6	37.7	312	22.5108	101	7.3	50	1266	0	3	0	0	67	80	1306	658	535	81.3	123	18.7	384500	940	1.3	8.9	19.9	21.8	5.1	21.2	21.8	89.8	43	10.2	57	1074	77.4892	730	68	344	32	605	56.3	125	11.6	469
3902	207	1637	688	42	949	58	36.3	305	18.6316	107	6.5	158	1421	0	46	0	0	12	17	1620	908	839	92.4	69	7.6	253000	1160	0	6.6	10.3	18.5	5.7	30.2	28.7	93.4	58.9	6.6	41.1	1332	81.3684	990	74.3	342	25.7	859	64.5	131	9.8	473
3903	327	2909	1213	41.7	1696	58.3	32.8	860	29.5634	508	17.5	229	2599	0	2	0	31	48	41	2868	1654	1383	83.6	271	16.4	221300	1743	6.8	12.2	26.8	27.4	1.8	16	9	81.1	25	18.9	75	2049	70.4366	1125	54.9	924	45.1	933	45.5	192	9.4	1116
3904	284	2524	1298	51.4	1226	48.6	42.8	444	17.5911	434	17.2	201	2266	13	18	0	0	26	52	2472	1758	1442	82	316	18	184600	1895	7.4	14.5	21.8	30.4	5.3	11.2	9.3	78	20.5	22	79.5	2080	82.4089	1228	59	852	41	995	47.8	233	11.2	1085
3905	94	1643	805	49	838	51	37.8	342	20.8156	198	12.1	349	1099	16	142	0	21	16	74	1569	859	713	83	146	17	566200	1140	6.1	7.1	12.6	10.6	3.4	21.9	38.2	86.8	60.2	13.2	39.8	1301	79.1844	844	64.9	457	35.1	759	58.3	85	6.5	542
3906	90	1976	889	45	1087	55	37	348	17.6113	284	14.4	853	831	0	97	0	32	163	106	1870	931	865	92.9	66	7.1	620300	1356	0.4	2.1	7.5	13.9	5.8	22.6	47.8	97.6	70.4	2.4	29.6	1628	82.3887	1211	74.4	417	25.6	1101	67.6	110	6.8	527
3907	280	6142	3021	49.2	3121	50.8	33.8	466	7.58711	1159	18.9	1734	3011	0	1184	0	112	101	331	5811	3743	3353	89.6	390	10.4	168500	4523	1.6	1.3	4.8	14.2	4.5	28.5	45.1	97.1	73.6	2.9	26.4	5676	92.4129	3155	55.6	2521	44.4	2727	48	428	7.5	2949
4003	409	1329	606	45.6	723	54.4	32.3	378	28.4424	170	12.8	28	1272	0	6	0	16	7	24	1305	703	525	74.7	178	25.3	187200	853	5.3	8.7	19	37.4	5.9	12.4	11.4	86	23.8	14	76.2	951	71.5576	641	67.4	310	32.6	517	54.4	124	13	434
4004	428	1661	660	39.7	1001	60.3	32.7	483	29.0789	138	8.3	2	1644	0	0	0	0	15	15	1646	922	689	74.7	233	25.3	96900	926	1.8	19.5	24.2	30	1.9	11.2	11.2	78.6	22.5	21.4	77.5	1178	70.9211	746	63.3	432	36.7	496	42.1	250	21.2	682
4005	625	2422	1067	44.1	1355	55.9	23.6	867	35.7969	137	5.7	0	2404	0	0	0	0	18	0	2422	1091	754	69.1	337	30.9	191700	1149	7.3	22.3	30.5	25.9	3.1	8.3	2.5	70.4	10.8	29.6	89.2	1555	64.2031	854	54.9	701	45.1	549	35.3	305	19.6	1006
4008	586	2839	1142	40.2	1697	59.8	25.8	1117	39.3448	192	6.8	1	2672	120	0	0	0	46	1	2838	1302	1044	80.2	258	19.8	131300	1428	6.8	17	31.4	27.9	6.8	8.3	1.8	76.2	10.1	23.8	89.9	1722	60.6552	969	56.3	753	43.7	671	39	298	17.3	1051
4101	96	1956	932	47.6	1024	52.4	31.9	263	13.4458	200	10.2	548	915	0	155	0	272	66	394	1562	1272	1108	87.1	164	12.9	183000	1418	3.8	5.5	10.8	16.4	6.6	30.1	26.7	90.7	56.8	9.3	43.2	1693	86.5542	1129	66.7	564	33.3	1001	59.1	128	7.6	692
4102	42	1248	534	42.8	714	57.2	25.9	162	12.9808	58	4.6	538	248	0	354	0	9	99	46	1202	723	567	78.4	156	21.6	329600	719	0	0	4.7	12.4	0.7	33.5	48.7	100	82.2	0	17.8	1086	87.0192	559	51.5	527	48.5	528	48.6	31	2.9	558
4105	179	2630	1348	51.3	1282	48.7	28.3	385	14.6388	134	5.1	819	1359	0	322	0	46	84	168	2462	1469	1158	78.8	311	21.2	242300	1585	0.9	4.2	9.8	18.8	4.1	24.5	37.6	94.8	62.1	5.2	37.9	2245	85.3612	1616	72	629	28	1352	60.2	264	11.8	893
4106	87	2365	1141	48.2	1224	51.8	31.2	329	13.9112	223	9.4	1300	759	0	178	0	13	115	37	2328	1142	1090	95.4	52	4.6	191700	1447	0.7	3.5	10	11.7	4.1	27.6	42.4	95.8	69.9	4.2	30.1	2036	86.0888	1222	60	814	40	1205	59.2	17	0.8	831
4107	102	1959	1144	58.4	815	41.6	30.6	134	6.84022	230	11.7	1108	472	0	279	0	26	74	109	1850	1158	1058	91.4	100	8.6	269800	1397	0.6	4.2	7.2	22.5	2	24.5	38.9	95.1	63.4	4.9	36.6	1825	93.1598	1150	63	675	37	1047	57.4	103	5.6	778
4108	230	3201	1528	47.7	1673	52.3	31.5	638	19.9313	408	12.7	1009	1406	0	378	0	305	103	354	2847	1899	1568	82.6	331	17.4	164100	2052	0	4	14.3	13.8	3.6	26.7	37.6	96	64.3	4	35.7	2563	80.0687	1546	60.3	1017	39.7	1383	54	155	6	1172
4109	173	2923	1367	46.8	1556	53.2	38	372	12.7267	468	16	1566	939	0	176	0	134	108	250	2673	1754	1588	90.5	166	9.5	284800	2207	1.3	4.3	6.5	8.3	4.6	31.4	43.5	94.3	74.9	5.7	25.1	2551	87.2733	1783	69.9	768	30.1	1707	66.9	76	3	844
4110	157	3313	1621	48.9	1692	51.1	44.6	203	6.12738	765	23.1	1826	1012	0	327	6	22	120	174	3139	2268	1905	84	363	16	161700	2604	2.1	0.8	5.2	11.9	2	23.3	54.8	97.1	78	2.9	22	3110	93.8726	1759	56.6	1351	43.4	1639	52.7	120	3.9	1471
4111	94	2246	999	44.5	1247	55.5	33.7	337	15.0045	315	14	1642	136	3	410	0	14	41	49	2197	959	928	96.8	31	3.2	351500	1414	0	0.2	0.6	5.9	1.9	27.7	63.8	99.8	91.4	0.2	8.6	1909	84.9955	1176	61.6	733	38.4	1098	57.5	78	4.1	811
4112	47	1691	799	47.3	892	52.7	38.7	226	13.3649	291	17.2	1112	283	0	235	0	4	57	25	1666	837	728	87	109	13	523800	1210	0.3	2.6	4.3	2.8	1.7	20.7	67.6	97	88.3	3	11.7	1465	86.6351	995	67.9	470	32.1	951	64.9	44	3	514
4201	223	1224	462	37.7	762	62.3	48.1	301	24.5915	237	19.4	72	1122	0	19	0	0	11	52	1172	806	705	87.5	101	12.5	232100	865	4.7	7.7	28.4	36.8	4.9	12.3	5.2	87.5	17.5	12.5	82.5	923	75.4085	433	46.9	490	53.1	405	43.9	28	3	518
4202	158	1707	863	50.6	844	49.4	31.2	450	26.362	99	5.8	284	1293	9	63	0	11	47	24	1683	796	675	84.8	121	15.2	207900	959	1.7	10.8	11.9	22.6	10.5	26.7	15.7	87.5	42.4	12.5	57.6	1257	73.638	761	60.5	496	39.5	610	48.5	151	12	647
4203	120	2275	1235	54.3	1040	45.7	20.4	209	9.18681	111	4.9	919	990	0	336	0	13	17	67	2208	731	568	77.7	163	22.3	146700	771	1.9	2.3	17.1	25.2	4	27.8	21.7	95.7	49.4	4.3	50.6	2066	90.8132	1033	50	1033	50	818	39.6	215	10.4	1248
4204	176	1216	559	46	657	54	32.3	194	15.9539	161	13.2	377	620	0	162	0	31	26	66	1150	755	609	80.7	146	19.3	214300	834	1.3	14.7	9.7	16.2	0.8	20.7	36.5	83.9	57.2	16.1	42.8	1022	84.0461	616	60.3	406	39.7	538	52.6	78	7.6	484
4205	305	2099	888	42.3	1211	57.7	38.1	474	22.5822	280	13.3	11	1948	0	35	0	0	105	12	2087	1512	936	61.9	576	38.1	146600	1306	2.6	21.6	29.8	23	7.6	10.3	5.1	75.8	15.5	24.2	84.5	1625	77.4178	806	49.6	819	50.4	606	37.3	200	12.3	1019
4206	476	2056	934	45.4	1122	54.6	25.6	661	32.1498	251	12.2	111	1921	0	5	0	0	19	12	2044	1142	722	63.2	420	36.8	89100	1035	4.1	23.2	31.2	23.1	6.1	8.5	3.9	72.8	12.4	27.2	87.6	1395	67.8502	685	49.1	710	50.9	396	28.4	289	20.7	999
4207	1167	3050	1398	45.8	1652	54.2	35	657	21.541	403	13.2	111	2887	0	0	0	11	41	34	3016	1770	1165	65.8	605	34.2	113200	1945	2.7	19.7	32.5	28	7.5	5.1	4.6	77.6	9.7	22.4	90.3	2393	78.459	1084	45.3	1309	54.7	819	34.2	265	11.1	1574
4208	502	2292	924	40.3	1368	59.7	30.3	632	27.5742	200	8.7	118	2141	0	0	0	0	33	71	2221	1083	773	71.4	310	28.6	198900	1279	3	15.7	27.3	29	10.6	10.8	3.7	81.3	14.5	18.7	85.5	1660	72.4258	1000	60.2	660	39.8	685	41.3	300	18.1	960
4212	235	1707	884	51.8	823	48.2	29.9	398	23.3158	162	9.5	0	1690	0	17	0	0	0	17	1690	813	617	75.9	196	24.1	148800	1020	1.7	15.4	23.6	24.4	12.1	17.3	5.6	82.9	22.8	17.1	77.2	1309	76.6842	776	59.3	533	40.7	552	42.2	224	17.1	757
4301.01	650	3913	1563	39.9	2350	60.1	31.3	905	23.128	317	8.1	118	3540	0	0	0	0	255	86	3827	2173	1592	73.3	581	26.7	266500	2318	2.1	7	23.3	35.7	11.2	11.1	9.7	90.9	20.8	9.1	79.2	3008	76.872	2034	67.6	974	32.4	1479	49.2	555	18.5	1529
4301.02	304	3414	1723	50.5	1691	49.5	33.2	557	16.3152	388	11.4	48	3273	21	0	0	31	41	51	3363	2018	1814	89.9	204	10.1	171000	2458	1.9	6.6	20.7	33.4	8.5	21.4	7.6	91.5	28.9	8.5	71.1	2857	83.6848	1850	64.8	1007	35.2	1613	56.5	237	8.3	1244
4302	917	4927	2115	42.9	2812	57.1	34	1221	24.7818	563	11.4	65	4660	0	46	0	153	3	153	4774	2723	2307	84.7	416	15.3	333300	3079	8.7	13.8	26.2	26.8	2.8	10	11.7	77.6	21.7	22.4	78.3	3706	75.2182	2366	63.8	1340	36.2	1710	46.1	656	17.7	1996
4303	406	2262	896	39.6	1366	60.4	32	682	30.1503	226	10	4	2254	0	0	0	0	4	0	2262	1208	836	69.2	372	30.8	119000	1300	1	14.6	32.4	32.5	4.8	9.2	5.5	84.4	14.6	15.6	85.4	1580	69.8497	883	55.9	697	44.1	732	46.3	151	9.6	848
4304	482	3119	1340	43	1779	57	33.2	543	17.4094	278	8.9	56	2939	0	7	0	0	117	28	3091	1418	1107	78.1	311	21.9	134500	1719	4.7	15.1	25.2	30.3	3.1	14.1	7.5	80.2	21.6	19.8	78.4	2576	82.5906	1303	50.6	1273	49.4	793	30.8	510	19.8	1783
4305	725	3661	1756	48	1905	52	32.8	969	26.4682	401	11	49	3514	0	0	0	39	59	96	3565	2200	1632	74.2	568	25.8	181300	2236	3.9	14	27	39	2.5	8.1	5.5	82.1	13.6	17.9	86.4	2692	73.5318	1543	57.3	1149	42.7	1242	46.1	301	11.2	1450
4306	307	1742	762	43.7	980	56.3	28.9	441	25.3157	211	12.1	41	1639	0	2	0	0	60	0	1742	877	716	81.6	161	18.4	258300	1039	0	8.1	23.6	25	13.2	18.3	11.8	91.9	30.1	8.1	69.9	1301	74.6843	925	71.1	376	28.9	797	61.3	128	9.8	504
4307	329	2480	1260	50.8	1220	49.2	43.4	254	10.2419	500	20.2	108	2286	28	16	0	17	25	32	2448	1383	1194	86.3	189	13.7	200500	2005	6.4	7.4	21.9	34.6	7.1	15.9	6.7	86.2	22.6	13.8	77.4	2226	89.7581	1274	57.2	952	42.8	1076	48.3	198	8.9	1150
4308	246	1692	789	46.6	903	53.4	43.8	259	15.3073	250	14.8	54	1593	0	0	25	11	9	3	1689	882	755	85.6	127	14.4	220100	1332	3.3	7.7	21.9	28.5	12.1	17.3	9.2	89	26.6	11	73.4	1433	84.6927	989	69	444	31	799	55.8	190	13.3	634
4309	307	1345	567	42.2	778	57.8	41.3	222	16.5056	209	15.5	19	1314	0	6	0	0	6	0	1345	817	642	78.6	175	21.4	171500	957	6.1	7.6	17	36.6	4.6	20	8.2	86.3	28.1	13.7	71.9	1123	83.4944	547	48.7	576	51.3	418	37.2	129	11.5	705
4312	488	3291	1614	49	1677	51	44.3	640	19.447	586	17.8	66	3106	0	0	0	78	41	99	3192	1322	1153	87.2	169	12.8	156100	2339	5.7	3.9	29.2	21	9	17.6	13.5	90.4	31.1	9.6	68.9	2651	80.553	1561	58.9	1090	41.1	1287	48.5	274	10.3	1364
4313.01	886	3421	1383	40.4	2038	59.6	29.7	860	25.1388	284	8.3	88	3176	41	0	0	15	101	41	3380	1886	1231	65.3	655	34.7	122500	1882	2.2	11.3	29.7	30.2	7.2	9.4	10	86.5	19.3	13.5	80.7	2561	74.8612	1614	63	947	37	1079	42.1	535	20.9	1482
4313.02	857	3401	1345	39.5	2056	60.5	31.2	917	26.9627	331	9.7	39	3167	0	0	0	3	192	178	3223	2308	1399	60.6	909	39.4	157100	1982	7	16.3	31.5	24.7	4.1	12.6	3.8	76.7	16.4	23.3	83.6	2484	73.0373	1421	57.2	1063	42.8	1062	42.8	359	14.5	1422
4314	881	5850	2493	42.6	3357	57.4	45.9	913	15.6068	1032	17.6	370	5397	0	8	0	8	67	130	5720	4090	3151	77	939	23	78100	4470	4	9.1	30.4	28.1	9.5	10.7	8.3	86.9	19	13.1	81	4937	84.3932	2717	55	2220	45	2227	45.1	490	9.9	2710
4401.01	1115	3747	1661	44.3	2086	55.7	34.6	823	21.9642	292	7.8	56	3541	0	80	0	9	61	97	3650	2399	1593	66.4	806	33.6	79200	2422	6.1	13.8	35.3	22.9	9.5	9.1	3.2	80.1	12.3	19.9	87.7	2924	78.0358	1908	65.3	1016	34.7	1362	46.6	546	18.7	1562
4401.02	866	3156	1554	49.2	1602	50.8	34.8	680	21.5463	281	8.9	15	3110	0	0	19	0	12	18	3138	2031	1538	75.7	493	24.3	106800	2125	4.2	8.1	37.7	28.5	4.9	12.8	3.7	87.7	16.5	12.3	83.5	2476	78.4537	1542	62.3	934	37.7	1107	44.7	435	17.6	1369
4402.01	653	5343	2059	38.5	3284	61.5	35.7	1276	23.8817	705	13.2	28	5269	0	0	0	16	30	66	5277	2979	2380	79.9	599	20.1	159700	3266	5.5	7.5	24.6	27.7	11.5	13.5	9.7	87	23.2	13	76.8	4067	76.1183	2614	64.3	1453	35.7	2017	49.6	597	14.7	2050
4402.02	320	3604	1590	44.1	2014	55.9	43.8	561	15.566	726	20.1	7	3534	0	0	0	19	44	19	3585	1811	1582	87.4	229	12.6	171000	2506	4.1	8.5	18.1	29	5.8	29.1	5.5	87.5	34.6	12.5	65.4	3043	84.434	1660	54.6	1383	45.4	1375	45.2	285	9.4	1668
4403	561	4455	1983	44.5	2472	55.5	49.5	477	10.7071	906	20.3	86	4230	0	1	0	0	138	1	4454	2280	1940	85.1	340	14.9	165900	3554	1.1	7.3	23.3	26.3	10.4	18.7	12.8	91.6	31.5	8.4	68.5	3978	89.2929	2328	58.5	1650	41.5	1982	49.8	346	8.7	1996
4406	241	2056	884	43	1172	57	44.8	313	15.2237	360	17.5	23	2026	0	0	0	7	0	11	2045	860	789	91.7	71	8.3	150100	1453	0.3	7.9	25.6	27.7	7.7	15	15.8	91.7	30.8	8.3	69.2	1743	84.7763	1031	59.2	712	40.8	813	46.6	218	12.5	930
4407	165	1501	573	38.2	928	61.8	50.5	270	17.988	313	20.9	3	1467	0	9	0	0	22	0	1501	695	621	89.4	74	10.6	124000	1149	2.3	7.6	30.6	24.9	7.5	15.2	11.8	90.1	27.1	9.9	72.9	1231	82.012	768	62.4	463	37.6	599	48.7	169	13.7	632
4408	246	1777	879	49.5	898	50.5	34.7	450	25.3236	169	9.5	0	1757	0	0	0	17	3	17	1760	874	718	82.2	156	17.8	97700	1122	2.1	10.8	35.7	25.8	7.1	12.7	5.7	87.1	18.4	12.9	81.6	1327	74.6764	793	59.8	534	40.2	572	43.1	221	16.7	755
4409	383	2480	1001	40.4	1479	59.6	35.7	663	26.7339	426	17.2	3	2448	0	0	0	0	29	1	2479	1165	930	79.8	235	20.2	138900	1644	1.3	11.2	28.3	26.6	5.1	15.3	12.2	87.5	27.4	12.5	72.6	1817	73.2661	1020	56.1	797	43.9	784	43.1	236	13	1033
4503	516	3716	1692	45.5	2024	54.5	43.8	546	14.6932	857	23.1	174	3518	0	0	0	10	14	15	3701	1618	1460	90.2	158	9.8	159200	2810	2.5	8.4	24.9	34.6	8.6	12.2	8.8	89	21	11	79	3170	85.3068	1769	55.8	1401	44.2	1296	40.9	473	14.9	1874
4601	691	3614	1765	48.8	1849	51.2	31.2	1035	28.6386	298	8.2	810	2549	0	0	0	81	174	922	2692	1729	1213	70.2	516	29.8	100000	2118	8.1	9.2	35.4	26.3	5.1	8.8	7.1	82.7	16	17.3	84	2579	71.3614	1759	68.2	820	31.8	1400	54.3	359	13.9	1179
4602	369	2626	1316	50.1	1310	49.9	27.7	750	28.5605	85	3.2	1070	1381	0	0	0	175	0	1177	1449	1171	807	68.9	364	31.1	120000	1472	9.9	24.8	33.1	24.7	3.9	3.2	0.3	65.3	3.5	34.7	96.5	1876	71.4395	1251	66.7	625	33.3	1010	53.8	241	12.8	866
4603.01	397	2639	1190	45.1	1449	54.9	36.8	533	20.197	235	8.9	525	1811	0	0	8	263	32	788	1851	1354	879	64.9	475	35.1	104800	1663	16.6	20.5	19.2	23.2	7.8	8.4	4.4	62.9	12.7	37.1	87.3	2106	79.803	1383	65.7	723	34.3	1061	50.4	322	15.3	1045
4603.02	678	3506	1653	47.1	1853	52.9	29.5	833	23.7593	387	11	147	3187	0	72	0	54	46	215	3291	1655	1158	70	497	30	110900	2104	10.6	21.5	25.3	28.3	2.6	10.8	1	67.9	11.7	32.1	88.3	2673	76.2407	1378	51.6	1295	48.4	866	32.4	512	19.2	1807
4604	547	3154	1418	45	1736	55	45.5	553	17.5333	598	19	54	3100	0	0	0	0	0	0	3154	1664	1233	74.1	431	25.9	122000	2142	2.7	11	30.8	26.8	5.6	12.3	11	86.3	23.2	13.7	76.8	2601	82.4667	1433	55.1	1168	44.9	1206	46.4	227	8.7	1395
4605	842	4798	1903	39.7	2895	60.3	47.9	786	16.3818	1130	23.6	115	4579	0	0	0	0	104	39	4759	2671	2129	79.7	542	20.3	140100	3527	3.1	9.4	19.7	38.6	9.7	11.9	7.8	87.6	19.6	12.4	80.4	4012	83.6182	2106	52.5	1906	47.5	1837	45.8	269	6.7	2175
4606	255	1107	477	43.1	630	56.9	34.3	260	23.4869	92	8.3	285	765	0	0	0	57	0	185	922	456	362	79.4	94	20.6	112100	707	12.9	10.9	32.1	31.8	5.8	4.8	1.7	76.2	6.5	23.8	93.5	847	76.5131	395	46.6	452	53.4	314	37.1	81	9.6	533
4607	569	2901	1496	51.6	1405	48.4	20.6	1306	45.019	144	5	851	1739	0	34	0	209	68	1045	1856	1295	858	66.3	437	33.7	71700	1290	24.2	10.7	28	26	3.1	3.8	4.3	65.1	8.1	34.9	91.9	1595	54.981	923	57.9	672	42.1	617	38.7	306	19.2	978
4610	291	2034	1007	49.5	1027	50.5	40.2	461	22.6647	550	27	825	1019	17	0	0	154	19	1001	1033	979	889	90.8	90	9.2	105100	1313	21.9	19.9	25	17.9	6.2	6.5	2.7	58.3	9.2	41.7	90.8	1573	77.3353	645	41	928	59	527	33.5	118	7.5	1046
4701	400	2618	1349	51.5	1269	48.5	40.3	487	18.602	483	18.4	0	2618	0	0	0	0	0	0	2618	1252	901	72	351	28	120000	1772	3.6	18.2	31.9	29	8	4.3	5	78.2	9.3	21.8	90.7	2131	81.398	1084	50.9	1047	49.1	909	42.7	175	8.2	1222
4801	366	2045	844	41.3	1201	58.7	49.3	284	13.8875	614	30	51	1983	8	0	0	3	0	0	2045	944	862	91.3	82	8.7	161900	1576	4.8	4.6	17.1	31.9	7.4	17.9	16.4	90.6	34.3	9.4	65.7	1761	86.1125	904	51.3	857	48.7	768	43.6	136	7.7	993
4802	194	1157	454	39.2	703	60.8	50.5	189	16.3354	280	24.2	0	1151	0	0	0	0	6	0	1157	628	549	87.4	79	12.6	155700	865	3.1	7.6	19	29	11.1	19.1	11.1	89.2	30.2	10.8	69.8	968	83.6646	532	55	436	45	372	38.4	160	16.5	596
4803	179	1192	480	40.3	712	59.7	46.2	212	17.7852	307	25.8	23	1137	0	5	0	14	13	67	1125	655	516	78.8	139	21.2	140200	865	3.2	8.9	25.3	24.4	6.6	18.7	12.8	87.9	31.6	12.1	68.4	980	82.2148	521	53.2	459	46.8	367	37.4	154	15.7	613
4804	580	6106	2651	43.4	3455	56.6	47.3	936	15.3292	1489	24.4	98	5888	0	14	0	29	77	47	6059	2518	2364	93.9	154	6.1	170100	4705	4.1	6.4	22.7	29.1	10.9	12.9	13.9	89.5	26.8	10.5	73.2	5170	84.6708	2974	57.5	2196	42.5	2350	45.5	624	12.1	2820
4805	351	2900	1292	44.6	1608	55.4	40.6	593	20.4483	595	20.5	285	2356	0	0	0	229	30	405	2495	1230	1034	84.1	196	15.9	142300	2030	2.9	7.9	27.1	27.6	11.3	13.3	9.9	89.2	23.2	10.8	76.8	2307	79.5517	1137	49.3	1170	50.7	924	40.1	213	9.2	1383
4903	278	2290	1011	44.1	1279	55.9	42.8	465	20.3057	388	16.9	18	2162	0	0	0	0	110	49	2241	977	851	87.1	126	12.9	163400	1560	4.3	6.4	14.9	21.3	16.2	22.8	14.1	89.3	36.9	10.7	63.1	1825	79.6943	919	50.4	906	49.6	800	43.8	119	6.5	1025
4904	118	972	404	41.6	568	58.4	43.6	141	14.5062	209	21.5	0	954	0	18	0	0	0	0	972	445	364	81.8	81	18.2	165400	658	1.8	9.3	24.2	28.6	9	16.7	10.5	88.9	27.2	11.1	72.8	831	85.4938	530	63.8	301	36.2	438	52.7	92	11.1	393
4905	367	2340	1046	44.7	1294	55.3	39.4	368	15.7265	359	15.3	94	2172	0	43	0	0	31	60	2280	844	796	94.3	48	5.7	156800	1485	2.3	6.6	13	29.6	13.2	19.7	15.6	91.1	35.4	8.9	64.6	1972	84.2735	1157	58.7	815	41.3	930	47.2	227	11.5	1042
4906	296	1452	690	47.5	762	52.5	43.4	281	19.3526	303	20.9	7	1429	0	0	0	0	16	1	1451	626	553	88.3	73	11.7	115200	1006	1.2	9.7	27.7	26.8	9.4	16	9	89.1	25	10.9	75	1171	80.6474	666	56.9	505	43.1	449	38.3	217	18.5	722
4907	447	2888	1239	42.9	1649	57.1	41.1	508	17.59	541	18.7	21	2846	0	9	0	0	12	0	2888	1089	910	83.6	179	16.4	98100	1925	5.7	22.9	19.8	30.3	8.4	10.8	2.2	71.5	13	28.5	87	2380	82.41	1189	50	1191	50	829	34.8	360	15.1	1551
4908	606	3769	1533	40.7	2236	59.3	45.8	697	18.493	854	22.7	42	3629	0	0	0	25	73	24	3745	1641	1409	85.9	232	14.1	138800	2641	4	13	24	30.1	10.9	12	5.9	83	17.9	17	82.1	3072	81.507	1484	48.3	1588	51.7	1187	38.6	297	9.7	1885
4909.01	592	4215	1946	46.2	2269	53.8	40.8	833	19.7628	671	15.9	82	4069	0	29	0	0	35	2	4213	1756	1531	87.2	225	12.8	154600	2820	6.3	13.7	27.1	28.5	6.8	14.1	3.5	80	17.6	20	82.4	3382	80.2372	1890	55.9	1492	44.1	1397	41.3	493	14.6	1985
4909.02	720	4825	2138	44.3	2687	55.7	43.1	880	18.2383	974	20.2	30	4775	0	20	0	0	0	7	4818	2135	1827	85.6	308	14.4	149000	3433	2.9	9.8	24.5	27.4	12.7	15	7.8	87.3	22.8	12.7	77.2	3945	81.7617	2086	52.9	1859	47.1	1639	41.5	447	11.3	2306
4910	1056	5536	2621	47.3	2915	52.7	28.3	1627	29.3895	665	12	52	5475	0	1	0	0	8	46	5490	1861	1354	72.8	507	27.2	75600	2950	6.7	15.1	32	27.8	8.2	4.8	5.3	78.2	10.1	21.8	89.9	3909	70.6105	1798	46	2111	54	1047	26.8	751	19.2	2862
4911	443	4577	2196	48	2381	52	42.5	1019	22.2635	1105	24.1	89	4464	0	0	0	24	0	71	4506	1625	1425	87.7	200	12.3	128600	3222	2.9	7	28.6	32.7	3.1	15.5	10.2	90.1	25.7	9.9	74.3	3558	77.7365	1862	52.3	1696	47.7	1462	41.1	368	10.3	2064
4912	338	2746	1279	46.6	1467	53.4	35.4	674	24.5448	428	15.6	9	2693	0	30	0	14	0	14	2732	820	756	92.2	64	7.8	116900	1738	1.4	15.6	36.8	27.9	7.7	6	4.6	83	10.6	17	89.4	2072	75.4552	1073	51.8	999	48.2	739	35.7	334	16.1	1333
4913	511	2343	1002	42.8	1341	57.2	38.6	408	17.4136	300	12.8	74	2225	0	0	0	0	44	73	2270	1037	731	70.5	306	29.5	79600	1512	5.1	13.4	28.4	35.6	6.3	6.7	4.5	81.5	11.2	18.5	88.8	1935	82.5864	1078	55.7	857	44.3	699	36.1	379	19.6	1236
4914	808	2698	910	33.7	1788	66.3	39.4	688	25.5004	399	14.8	39	2617	0	0	0	0	42	95	2603	1448	1063	73.4	385	26.6	105800	1720	6.1	13.8	34.4	24.2	4.6	9.4	7.6	80.1	16.9	19.9	83.1	2010	74.4996	888	44.2	1122	55.8	762	37.9	126	6.3	1248
5001	398	3314	1371	41.4	1943	58.6	43	494	14.9065	724	21.8	41	3245	0	14	0	8	6	24	3290	1539	1430	92.9	109	7.1	133100	2580	4.7	6.5	28.3	37.6	6.5	12.6	3.8	88.8	16.4	11.2	83.6	2820	85.0935	1692	60	1128	40	1372	48.7	320	11.3	1448
5002	470	2091	758	36.3	1333	63.7	32.7	550	26.3032	212	10.1	29	2016	0	28	0	8	10	16	2075	952	758	79.6	194	20.4	95600	1259	3.4	9.1	26.3	29.9	8.8	16.7	5.8	87.5	22.5	12.5	77.5	1541	73.6968	1035	67.2	506	32.8	640	41.5	395	25.6	901
5003	268	1565	754	48.2	811	51.8	40.1	249	15.9105	166	10.6	885	512	0	0	0	155	13	530	1035	951	739	77.7	212	22.3	134000	1189	13.9	13.5	22.3	16	7.2	12.7	14.5	72.7	27.2	27.3	72.8	1316	84.0895	837	63.6	479	36.4	635	48.3	202	15.3	681
5101	291	3646	1866	51.2	1780	48.8	31.7	1034	28.3598	313	8.6	1790	338	11	0	0	1424	83	3026	620	1211	1061	87.6	150	12.4	115300	2131	21.1	11.5	33.1	21	8.1	2.9	2.3	67.4	5.3	32.6	94.7	2612	71.6402	1454	55.7	1158	44.3	1318	50.5	136	5.2	1294
5102	341	2655	1229	46.3	1426	53.7	43.5	431	16.2335	343	12.9	506	2007	0	9	0	117	16	502	2153	1151	1005	87.3	146	12.7	118000	1851	6.2	10.3	28.8	30	10	6.6	8.1	83.5	14.7	16.5	85.3	2224	83.7665	1405	63.2	819	36.8	1136	51.1	269	12.1	1088
5103	965	6037	2635	43.6	3402	56.4	41.3	1189	19.6952	1173	19.4	44	5814	0	27	15	0	137	15	6022	2152	1915	89	237	11	94600	4063	4.3	10.4	29.6	35	5.8	9.5	5.5	85.4	15	14.6	85	4848	80.3048	2684	55.4	2164	44.6	1938	40	746	15.4	2910
5201	202	2278	1069	46.9	1209	53.1	25.1	829	36.3916	109	4.8	1849	169	20	0	0	235	5	1999	279	708	561	79.2	147	20.8	129500	1141	15.3	11.7	46.8	14.8	4.2	4.6	2.5	73	7.2	27	92.8	1449	63.6084	957	66	492	34	772	53.3	185	12.8	677
5202	319	3987	1986	49.8	2001	50.2	22.6	1496	37.5219	259	6.5	3148	285	0	0	0	498	56	3365	622	1343	1042	77.6	301	22.4	87300	1904	26.2	17.4	28.3	16.6	5.3	5.1	1.1	56.4	6.2	43.6	93.8	2491	62.4781	1513	60.7	978	39.3	1221	49	292	11.7	1270
5203	334	6116	3145	51.4	2971	48.6	30.2	1840	30.085	488	8	5286	20	36	25	0	613	136	5381	735	1896	1686	88.9	210	11.1	116700	3503	22.9	10.6	35.5	17.3	3.2	7.3	3.1	66.4	10.5	33.6	89.5	4276	69.915	2730	63.8	1546	36.2	2284	53.4	446	10.4	1992
5204	171	3735	1810	48.5	1925	51.5	36.3	814	21.7938	372	10	2533	173	21	0	0	867	141	3177	558	1423	1191	83.7	232	16.3	135100	2423	18.5	12.3	40.9	11.9	1.9	8.2	6.4	69.2	14.5	30.8	85.5	2921	78.2062	2017	69.1	904	30.9	1585	54.3	432	14.8	1336
5205	158	4613	2028	44	2585	56	39.3	968	20.9842	581	12.6	4240	23	36	9	0	262	43	2868	1745	1547	1429	92.4	118	7.6	141500	3094	11.7	6.2	35.2	21.1	4.7	14.7	6.4	82.1	21.1	17.9	78.9	3645	79.0158	2499	68.6	1146	31.4	2207	60.5	269	7.4	1415
5206	164	3010	1327	44.1	1683	55.9	33.8	747	24.8173	395	13.1	2568	0	18	0	0	391	33	2358	652	844	810	96	34	4	116000	1923	19.3	11.2	37.2	17.6	4.9	8	1.8	69.5	9.8	30.5	90.2	2263	75.1827	1441	63.7	822	36.3	1084	47.9	357	15.8	1179
5301	342	2091	988	47.3	1103	52.7	30.8	573	27.4032	257	12.3	749	984	19	0	0	339	0	1016	1075	980	746	76.1	234	23.9	87300	1292	29.5	11	25.4	24.1	2.9	4.3	2.9	59.5	7.2	40.5	92.8	1518	72.5968	839	55.3	679	44.7	693	45.7	146	9.6	825
5302	922	4893	2348	48	2545	52	29.1	1472	30.0838	539	11	0	4860	0	0	0	0	33	0	4893	1976	1357	68.7	619	31.3	111300	2693	6.7	17.4	38.4	26.7	3.1	5.5	2.2	75.9	7.6	24.1	92.4	3421	69.9162	1845	53.9	1576	46.1	1282	37.5	563	16.5	2139
5303	551	4453	1846	41.5	2607	58.5	41.4	1032	23.1754	777	17.4	93	4318	0	0	0	0	42	40	4413	1594	1427	89.5	167	10.5	112500	2856	4.7	11	29.4	31.3	8.2	10.8	4.7	84.4	15.5	15.6	84.5	3421	76.8246	2002	58.5	1419	41.5	1468	42.9	534	15.6	1953
5304	249	2017	988	49	1029	51	38.1	349	17.3029	300	14.9	10	1972	0	14	0	21	0	21	1996	815	702	86.1	113	13.9	130700	1369	4.1	12.6	25.9	20.9	9.5	12.3	14.6	83.3	27	16.7	73	1668	82.6971	981	58.8	687	41.2	745	44.7	236	14.1	923
5305.01	732	5192	2237	43.1	2955	56.9	34.9	1332	25.6549	615	11.8	96	4947	0	0	0	0	149	31	5161	2106	1700	80.7	406	19.3	99900	3176	4.7	12.8	34.4	25.7	5.3	7.8	9.2	82.5	17.1	17.5	82.9	3860	74.3451	1902	49.3	1958	50.7	1492	38.7	410	10.6	2368
5305.02	188	1495	645	43.1	850	56.9	40.6	309	20.6689	298	19.9	8	1478	0	0	0	0	9	0	1495	581	470	80.9	111	19.1	121000	991	2	4	37.3	30.3	6.4	13.3	6.7	93.9	20	6.1	80	1186	79.3311	708	59.7	478	40.3	485	40.9	223	18.8	701
5305.03	733	5147	2292	44.5	2855	55.5	39.8	1118	21.7214	832	16.2	68	5029	0	37	0	0	13	75	5072	1958	1716	87.6	242	12.4	118700	3340	1.7	16.8	29.6	33.7	5.3	8.5	4.4	81.6	12.9	18.4	87.1	4029	78.2786	2079	51.6	1950	48.4	1585	39.3	494	12.3	2444
5306	445	2872	1148	40	1724	60	38.5	590	20.5432	367	12.8	93	2766	13	0	0	0	0	92	2780	1280	1036	80.9	244	19.1	111400	1841	4.6	9.2	37.1	32.3	5.2	8.2	3.5	86.2	11.7	13.8	88.3	2282	79.4568	1458	63.9	824	36.1	1041	45.6	417	18.3	1241
5401.01	735	3922	1755	44.7	2167	55.3	18.7	1743	44.4416	105	2.7	72	3832	16	0	0	0	2	95	3827	1890	1183	62.6	707	37.4	93200	1588	3.7	20.3	37.2	26.8	6.5	3.8	1.8	76.1	5.6	23.9	94.4	2179	55.5584	1305	59.9	874	40.1	744	34.1	561	25.7	1435
5401.02	615	3268	1242	38	2026	62	23.2	1170	35.8017	237	7.3	74	3101	0	0	0	85	8	85	3183	1390	1133	81.5	257	18.5	66800	1541	8.9	20.3	31.6	30.8	5.9	2.5	0	70.8	2.5	29.2	97.5	2098	64.1983	1207	57.5	891	42.5	752	35.8	455	21.7	1346
5501	442	6759	3419	50.6	3340	49.4	39.3	1483	21.9411	1196	17.7	5713	416	63	33	0	319	215	3517	3242	2780	2485	89.4	295	10.6	123600	4658	10.3	9.9	30.5	23.7	7.6	11.5	6.5	79.8	18	20.2	82	5276	78.0589	3062	58	2214	42	2744	52	318	6	2532
5502	174	2579	1308	50.7	1271	49.3	39.9	515	19.969	382	14.8	2339	43	0	0	0	110	87	1370	1209	1123	1064	94.7	59	5.3	152900	1858	6.4	6.1	35	24.7	6.9	16.9	4	87.6	20.9	12.4	79.1	2064	80.031	1243	60.2	821	39.8	1158	56.1	85	4.1	906
5601	125	1263	609	48.2	654	51.8	43.1	265	20.9818	247	19.6	815	91	0	166	0	156	35	742	521	343	310	90.4	33	9.6	161900	898	11.9	8.9	37.9	14.5	6	17.7	3.1	79.2	20.8	20.8	79.2	998	79.0182	545	54.6	453	45.4	496	49.7	49	4.9	502
5602	175	1510	753	49.9	757	50.1	38.9	306	20.2649	328	21.7	362	1071	6	9	0	52	10	187	1323	690	501	72.6	189	27.4	129600	1026	8.2	11.4	38.2	22.7	10.4	7.7	1.4	80.4	9.1	19.6	90.9	1204	79.7351	749	62.2	455	37.8	593	49.3	156	13	611
5603	156	3174	1545	48.7	1629	51.3	33.3	725	22.8418	351	11.1	1665	279	0	185	0	989	56	1746	1428	946	912	96.4	34	3.6	162600	2033	19.4	7.5	26.9	24.1	6.1	14.2	1.9	73.1	16.1	26.9	83.9	2449	77.1582	1463	59.7	986	40.3	1318	53.8	145	5.9	1131
5604	153	1417	769	54.3	648	45.7	34.8	314	22.1595	149	10.5	1039	18	12	84	0	240	24	873	544	444	405	91.2	39	8.8	176000	923	19.2	11.9	26.2	22.1	5.1	11.7	3.8	68.9	15.5	31.1	84.5	1103	77.8405	697	63.2	406	36.8	558	50.6	139	12.6	545
5607	191	3486	1731	49.7	1755	50.3	37.9	679	19.4779	516	14.8	2728	5	0	0	0	553	200	1710	1776	1299	1156	89	143	11	195800	2373	17.8	11.5	29.1	20.1	7.6	8.9	5	70.7	13.9	29.3	86.1	2807	80.5221	1825	65	982	35	1630	58.1	195	6.9	1177
5608	215	5937	2914	49.1	3023	50.9	37.3	1216	20.4817	783	13.2	4755	32	0	6	0	821	323	3078	2859	2209	2146	97.1	63	2.9	216800	3969	6.3	11.3	31.8	12.8	8.9	19.3	9.5	82.4	28.9	17.6	71.1	4721	79.5183	3183	67.4	1538	32.6	2803	59.4	380	8	1918
5609	155	5377	2842	52.9	2535	47.1	42.7	885	16.459	763	14.2	4441	20	0	46	0	701	169	1695	3682	1942	1873	96.4	69	3.6	229800	3926	5.2	5.5	37.8	20.4	7.9	14.5	8.7	89.3	23.2	10.7	76.8	4492	83.541	2991	66.6	1501	33.4	2593	57.7	398	8.9	1899
5610	147	4892	2245	45.9	2647	54.1	43.5	906	18.52	784	16	4168	0	0	0	0	608	116	1946	2946	2109	2076	98.4	33	1.6	234900	3475	7.5	2.6	24.9	23.8	12.1	16.7	12.5	90	29.2	10	70.8	3986	81.48	2600	65.2	1386	34.8	2262	56.7	338	8.5	1724
5611	187	5816	2879	49.5	2937	50.5	38.1	1164	20.0138	862	14.8	4970	0	0	0	0	731	115	2212	3604	2009	1962	97.7	47	2.3	210500	3933	6.8	4.9	37.8	23	6.6	14.8	6.2	88.4	21	11.6	79	4652	79.9862	2992	64.3	1660	35.7	2742	58.9	250	5.4	1910
5701	150	1296	664	51.2	632	48.8	30.9	224	17.284	85	6.6	913	3	5	81	0	239	55	983	313	399	372	93.2	27	6.8	154500	892	14.8	17	33.3	16.8	11.4	6.2	0.4	68.2	6.6	31.8	93.4	1072	82.716	823	76.8	249	23.2	696	64.9	127	11.8	376
5702	210	1878	908	48.3	970	51.7	40.1	321	17.0927	378	20.1	1374	8	12	52	0	393	39	1350	528	644	574	89.1	70	10.9	184500	1357	21.8	9.1	30.6	19.6	8.6	8.5	1.7	69	10.2	31	89.8	1557	82.9073	926	59.5	631	40.5	782	50.2	144	9.2	775
5703	330	6337	3089	48.7	3248	51.3	28.8	1868	29.4777	499	7.9	4109	16	0	66	0	1970	176	4846	1491	1839	1694	92.1	145	7.9	194900	3495	21.4	11.6	34	17.6	3.5	7.4	4.6	67	12	33	88	4469	70.5223	2955	66.1	1514	33.9	2520	56.4	435	9.7	1949
5704	239	1933	961	49.7	972	50.3	31.8	514	26.5908	133	6.9	1149	15	40	1	0	708	20	1580	353	585	549	93.8	36	6.2	184400	1099	14.9	15.2	41.3	12.9	2.5	10.1	3.1	69.9	13.2	30.1	86.8	1419	73.4092	920	64.8	499	35.2	816	57.5	104	7.3	603
5705	108	2554	1345	52.7	1209	47.3	33.2	528	20.6735	348	13.6	1412	80	0	133	0	929	0	1826	728	762	735	96.5	27	3.5	207900	1644	20.6	12.6	38.2	17.2	5.3	5	1.2	66.8	6.1	33.2	93.9	2026	79.3265	1350	66.6	676	33.4	1163	57.4	187	9.2	863
5801	226	2996	1570	52.4	1426	47.6	31.5	732	24.4326	182	6.1	1702	15	0	643	0	624	12	2088	908	997	847	85	150	15	173400	1729	25.3	13.4	28.5	16.7	2.3	8	5.9	61.2	13.9	38.8	86.1	2264	75.5674	1410	62.3	854	37.7	1212	53.5	198	8.7	1052
5802	241	3382	1861	55	1521	45	32.7	832	24.6008	221	6.5	1895	71	10	264	0	1066	76	2805	577	1077	854	79.3	223	20.7	163800	2007	28.1	19.5	26.6	11.4	5.2	6.6	2.6	52.4	9.2	47.6	90.8	2550	75.3992	1737	68.1	813	31.9	1496	58.7	241	9.5	1054
5803	119	2334	1216	52.1	1118	47.9	35.1	503	21.551	158	6.8	1291	0	142	191	0	710	0	2117	217	769	665	86.5	104	13.5	152100	1468	43.4	17.4	19.3	8.9	5.5	5.1	0.4	39.2	5.5	60.8	94.5	1831	78.449	1192	65.1	639	34.9	1020	55.7	172	9.4	811
5804	351	4051	2031	50.1	2020	49.9	34	1131	27.919	300	7.4	2388	123	0	501	0	981	58	3138	913	1535	1359	88.5	176	11.5	178200	2545	18.3	16.5	41.2	10.3	7.2	4.3	2.2	65.2	6.5	34.8	93.5	2920	72.081	1729	59.2	1191	40.8	1370	46.9	359	12.3	1550
5805.01	376	5059	2651	52.4	2408	47.6	29.7	1099	21.7237	346	6.8	3269	97	0	239	0	1391	63	4243	816	1681	1356	80.7	325	19.3	152000	2833	34.8	6.3	34.8	5.8	7.7	9.5	1.2	58.9	10.7	41.1	89.3	3960	78.2763	2620	66.2	1340	33.8	2323	58.7	297	7.5	1637
5805.02	272	4893	2505	51.2	2388	48.8	30.6	1165	23.8095	377	7.7	3441	91	52	221	0	981	107	4101	792	1558	1272	81.6	286	18.4	160300	2890	33.7	8.8	32.4	12.4	5	3.9	3.9	57.5	7.8	42.5	92.2	3728	76.1905	2487	66.7	1241	33.3	2177	58.4	310	8.3	1551
5806	354	5824	2929	50.3	2895	49.7	26.8	1812	31.1126	357	6.1	4021	91	0	267	0	1416	29	5207	617	1696	1484	87.5	212	12.5	181900	2967	40	14.6	25.3	7.4	6.2	5.1	1.4	45.4	6.5	54.6	93.5	4012	68.8874	2775	69.2	1237	30.8	2383	59.4	392	9.8	1629
5807	300	6292	3106	49.4	3186	50.6	26.9	1872	29.7521	331	5.3	3997	40	19	346	0	1879	11	5534	758	1876	1619	86.3	257	13.7	167100	3314	31.1	11.4	33	12.3	6.9	4	1.4	57.5	5.4	42.5	94.6	4420	70.2479	2843	64.3	1577	35.7	2426	54.9	417	9.4	1994
5808	152	1661	870	52.4	791	47.6	26.9	511	30.7646	66	4	1160	25	29	0	0	439	8	1530	131	577	514	89.1	63	10.9	125000	928	28.1	14.3	29.3	19.1	1	5.7	2.5	57.5	8.2	42.5	91.8	1150	69.2354	725	63	425	37	580	50.4	145	12.6	570
5905	155	1842	894	48.5	948	51.5	33.5	395	21.4441	159	8.6	951	43	5	626	0	194	23	829	1013	689	615	89.3	74	10.7	212600	1245	19	11.5	22.3	15.2	4.3	18.6	9.1	69.5	27.7	30.5	72.3	1447	78.5559	1031	71.3	416	28.7	888	61.4	143	9.9	559
5906	157	3954	2014	50.9	1940	49.1	32.3	1069	27.0359	351	8.9	2012	53	123	421	0	1228	117	2591	1363	1326	1196	90.2	130	9.8	194100	2479	20.9	5.6	33.4	22.8	5	7.7	4.6	73.5	12.3	26.5	87.7	2885	72.9641	1910	66.2	975	33.8	1624	56.3	286	9.9	1261
5907	189	3234	1537	47.5	1697	52.5	30.3	862	26.6543	209	6.5	1876	124	60	342	0	735	97	2223	1011	1090	994	91.2	96	8.8	231900	1911	25.7	15.5	26.7	10.7	4.8	11.1	5.5	58.8	16.6	41.2	83.4	2372	73.3457	1647	69.4	725	30.6	1463	61.7	184	7.8	909
6004	143	4748	2276	47.9	2472	52.1	33.3	724	15.2485	482	10.2	1659	17	31	2564	0	274	203	921	3827	1614	1549	96	65	4	266000	3181	13.9	14.3	33.9	12	6.5	16.3	3.1	71.8	19.4	28.2	80.6	4024	84.7515	2869	71.3	1155	28.7	2511	62.4	358	8.9	1513
6006	117	2494	1251	50.2	1243	49.8	40.5	337	13.5124	338	13.6	1009	67	95	951	0	331	41	946	1548	1103	969	87.9	134	12.1	219400	1773	19.4	17.4	27.1	11.1	9.1	11.2	4.7	63.2	15.9	36.8	84.1	2157	86.4876	1445	67	712	33	1274	59.1	171	7.9	883
6007	114	2200	1155	52.5	1045	47.5	41.5	262	11.9091	289	13.1	1312	127	17	504	0	181	59	684	1516	1158	960	82.9	198	17.1	263600	1572	7.9	18.6	38.2	18.4	5.5	8	3.3	73.5	11.3	26.5	88.7	1938	88.0909	1319	68.1	619	31.9	1089	56.2	230	11.9	849
6009	322	3658	2071	56.6	1587	43.4	31.7	835	22.8267	240	6.6	1741	508	0	884	0	373	152	989	2669	1685	1450	86.1	235	13.9	221900	2385	7.7	12.6	27.9	17.2	6	17.9	10.7	79.7	28.6	20.3	71.4	2823	77.1733	2097	74.3	726	25.7	1853	65.6	244	8.6	970
6103	548	5717	2705	47.3	3012	52.7	26.9	1714	29.9808	207	3.6	3518	311	3	251	0	1420	214	4811	906	1920	1475	76.8	445	23.2	137300	3080	30.6	14.9	31.9	12.2	1.5	3.1	5.9	54.5	9	45.5	91	4003	70.0192	2715	67.8	1288	32.2	2192	54.8	523	13.1	1811
6104	154	1897	1040	54.8	857	45.2	26.2	654	34.4755	94	5	1138	38	72	0	0	625	24	1808	89	682	531	77.9	151	22.1	120000	991	39	12.1	36	7.5	1.1	4.3	0	48.9	4.3	51.1	95.7	1243	65.5245	833	67	410	33	674	54.2	159	12.8	569
6108	63	1549	752	48.5	797	51.5	31.5	349	22.5307	75	4.8	1475	17	0	0	0	35	22	255	1294	591	502	84.9	89	15.1	164400	930	3.8	11.9	36.1	25.5	7.1	7	8.6	84.3	15.6	15.7	84.4	1200	77.4693	825	68.8	375	31.3	695	57.9	130	10.8	505
6110	172	1188	525	44.2	663	55.8	28.4	397	33.4175	95	8	445	629	0	0	0	114	0	506	682	395	326	82.5	69	17.5	55700	662	12.5	22.5	40.8	16.8	3.5	3.9	0	65	3.9	35	96.1	791	66.5825	391	49.4	400	50.6	240	30.3	151	19.1	551
6111	196	2658	1257	47.3	1401	52.7	26	873	32.8442	162	6.1	1396	602	0	0	0	636	24	1964	694	949	721	76	228	24	107900	1361	32.3	17	32.9	12.5	2.8	2.4	0	50.6	2.4	49.4	97.6	1785	67.1558	1148	64.3	637	35.7	871	48.8	277	15.5	914
6112	377	2340	1280	54.7	1060	45.3	28.5	621	26.5385	163	7	1319	527	0	12	0	467	15	1667	673	758	578	76.3	180	23.7	111700	1303	25.6	13.7	41.7	11.5	0.8	6.1	0.6	60.7	6.7	39.3	93.3	1719	73.4615	939	54.6	780	45.4	667	38.8	272	15.8	1052
6113	356	2768	1503	54.3	1265	45.7	29.5	709	25.6142	187	6.8	1475	519	0	0	0	715	59	2060	708	1091	827	75.8	264	24.2	102000	1470	22.1	20.3	39.7	9.7	1	5	2.1	57.6	7.1	42.4	92.9	2059	74.3858	1329	64.5	730	35.5	1030	50	299	14.5	1029
6114	254	3544	1836	51.8	1708	48.2	27.5	957	27.0034	165	4.7	1889	141	16	0	0	1450	48	3208	336	1219	925	75.9	294	24.1	122500	1913	43	14.3	31.4	6.5	1.4	2.1	1.4	42.7	3.5	57.3	96.5	2587	72.9966	1598	61.8	989	38.2	1399	54.1	199	7.7	1188
6115	260	2978	1506	50.6	1472	49.4	31.4	675	22.6662	519	17.4	1727	257	21	4	0	962	7	2544	434	1107	877	79.2	230	20.8	126000	1754	26.6	8.2	43.8	11.6	2.9	3.6	3.4	65.2	7	34.8	93	2303	77.3338	1147	49.8	1156	50.2	932	40.5	215	9.3	1371
6116	240	1529	699	45.7	830	54.3	24.6	421	27.5343	73	4.8	370	980	0	0	0	179	0	549	980	569	380	66.8	189	33.2	92900	753	8.5	21.9	50.2	13.9	2	2	1.5	69.6	3.5	30.4	96.5	1108	72.4657	701	63.3	407	36.7	364	32.9	337	30.4	744
6117	287	1335	521	39	814	61	29.2	427	31.985	77	5.8	260	912	0	0	0	122	41	382	953	750	416	55.5	334	44.5	125600	750	16.7	13.9	51.1	12.5	2.3	3.6	0	69.5	3.6	30.5	96.4	908	68.015	506	55.7	402	44.3	349	38.4	157	17.3	559
6118	280	2443	1133	46.4	1310	53.6	26	788	32.2554	59	2.4	493	1229	0	0	0	640	81	1114	1329	886	641	72.3	245	27.7	113500	1265	30	11.8	31.9	16.8	2.9	5.8	0.8	58.3	6.6	41.7	93.4	1655	67.7446	1034	62.5	621	37.5	677	40.9	357	21.6	978
6119	419	2154	1151	53.4	1003	46.6	25	675	31.337	157	7.3	312	1742	0	0	0	46	54	279	1875	838	533	63.6	305	36.4	145000	1077	12.7	24.6	38.2	17.5	5.4	0.9	0.7	62.7	1.7	37.3	98.3	1479	68.663	851	57.5	628	42.5	490	33.1	361	24.4	989
6120	280	1586	737	46.5	849	53.5	30.2	365	23.0139	156	9.8	5	1435	0	0	0	144	2	154	1432	709	469	66.1	240	33.9	109200	905	7.5	11.2	45.2	29.3	3.3	3.5	0	81.3	3.5	18.7	96.5	1221	76.9861	689	56.4	532	43.6	463	37.9	226	18.5	758
6121	241	1068	483	45.2	585	54.8	38.9	149	13.9513	178	16.7	95	936	0	37	0	0	0	29	1039	592	363	61.3	229	38.7	124200	690	4.5	14.5	35.8	27	3.5	13	1.7	81	14.8	19	85.2	919	86.0487	413	44.9	506	55.1	252	27.4	161	17.5	667
6201	285	4765	2455	51.5	2310	48.5	31	1187	24.9108	546	11.5	2845	71	39	92	0	1640	78	3912	853	1216	1181	97.1	35	2.9	170000	2830	22	9.2	38.9	14.7	7.4	6	1.8	68.8	7.8	31.2	92.2	3578	75.0892	2271	63.5	1307	36.5	1942	54.3	329	9.2	1636
6202	149	2443	1158	47.4	1285	52.6	32.4	560	22.9226	256	10.5	1830	9	0	54	0	524	26	1707	736	763	704	92.3	59	7.7	164000	1606	10.5	10	45.6	21.1	5.3	3.9	3.6	79.6	7.5	20.4	92.5	1883	77.0774	1302	69.1	581	30.9	1138	60.4	164	8.7	745
6203	310	7050	3442	48.8	3608	51.2	31.9	1851	26.2553	766	10.9	4146	89	0	82	0	2632	101	5219	1831	2056	1956	95.1	100	4.9	166800	4191	13.2	14	37	18.1	6.9	7.1	3.6	72.8	10.7	27.2	89.3	5199	73.7447	3574	68.7	1625	31.3	3088	59.4	486	9.3	2111
6204	224	4907	2401	48.9	2506	51.1	30.6	1272	25.9222	373	7.6	2779	40	0	29	0	2025	34	4516	391	1376	1240	90.1	136	9.9	149600	2694	30.9	12.2	32.9	15.3	1.7	6.9	0.1	56.9	6.9	43.1	93.1	3635	74.0778	2252	62	1383	38	1967	54.1	285	7.8	1668
6301	173	1135	626	55.2	509	44.8	25.6	330	29.0749	67	5.9	670	187	4	0	0	274	0	933	202	339	310	91.4	29	8.6	133800	592	29.2	13.5	37.2	13.9	0.7	5.6	0	57.3	5.6	42.7	94.4	805	70.9251	548	68.1	257	31.9	480	59.6	68	8.4	325
6302	148	2217	1198	54	1019	46	33	622	28.0559	160	7.2	1175	77	0	71	0	865	29	2048	169	600	561	93.5	39	6.5	175000	1280	34.5	15.5	27.7	9.4	4.8	5.5	2.7	50	8.1	50	91.9	1595	71.9441	1029	64.5	566	35.5	937	58.7	92	5.8	658
6303	415	5332	2891	54.2	2441	45.8	28.2	1601	30.0263	398	7.5	3305	14	0	78	0	1864	71	4973	359	1452	1209	83.3	243	16.7	145200	2912	30	14.7	35.5	9.9	4	3.7	2.2	55.3	5.9	44.7	94.1	3731	69.9737	2484	66.6	1247	33.4	2004	53.7	480	12.9	1727
6304	312	6835	3376	49.4	3459	50.6	27.2	2093	30.6218	504	7.4	2732	0	0	52	0	4036	15	6465	370	1823	1659	91	164	9	122800	3602	40.5	15.4	24.9	8	4.3	4.9	1.9	44.1	6.8	55.9	93.2	4742	69.3782	3211	67.7	1531	32.3	2660	56.1	551	11.6	2082
6305	343	6663	3697	55.5	2966	44.5	29.2	1808	27.1349	396	5.9	2934	64	0	57	0	3552	56	6383	280	1653	1470	88.9	183	11.1	146000	3734	43.1	16.7	25.3	7.1	3.7	3.5	0.7	40.3	4.2	59.7	95.8	4855	72.8651	3347	68.9	1508	31.1	2910	59.9	437	9	1945
6308	412	7456	3690	49.5	3766	50.5	29.5	2295	30.7806	426	5.7	3969	309	70	103	0	2911	94	6859	597	1764	1669	94.6	95	5.4	117700	4375	33.9	12.2	31.5	12	5.2	4.1	1.2	53.9	5.2	46.1	94.8	5161	69.2194	3383	65.5	1778	34.5	2947	57.1	436	8.4	2214
6309	281	5188	2779	53.6	2409	46.4	27.8	1461	28.1611	307	5.9	2047	72	41	18	0	3010	0	4917	271	1412	1264	89.5	148	10.5	155600	2925	29.2	12	37.5	10.2	6.1	4.6	0.4	58.8	5	41.2	95	3727	71.8389	2624	70.4	1103	29.6	2188	58.7	436	11.7	1539
6401	124	1230	491	39.9	739	60.1	37.1	249	20.2439	168	13.7	741	36	12	46	0	383	12	767	463	498	441	88.6	57	11.4	185400	823	18.8	7	26.1	16.6	14.6	14.3	2.4	74.1	16.8	25.9	83.2	981	79.7561	651	66.4	330	33.6	567	57.8	84	8.6	414
6403	240	6947	3247	46.7	3700	53.3	37.1	1627	23.4202	904	13	4955	0	0	21	0	1616	355	3104	3843	2442	2258	92.5	184	7.5	198000	4877	8.9	9.2	36.8	21.3	7	12.2	4.6	81.9	16.8	18.1	83.2	5320	76.5798	3868	72.7	1452	27.3	3543	66.6	325	6.1	1777
6404	159	3653	1757	48.1	1896	51.9	37.2	810	22.1736	492	13.5	2483	0	6	36	0	854	274	1800	1853	1242	1232	99.2	10	0.8	199400	2472	4.4	5.3	44.6	21.7	8.5	11.7	3.8	90.3	15.5	9.7	84.5	2843	77.8264	1941	68.3	902	31.7	1810	63.7	131	4.6	1033
6405	88	3183	1541	48.4	1642	51.6	41.3	568	17.8448	512	16.1	2698	44	0	78	0	298	65	1175	2008	1551	1316	84.8	235	15.2	182900	2265	4.6	4.4	44.7	20.2	4.9	13.9	7.2	90.9	21.1	9.1	78.9	2615	82.1552	1634	62.5	981	37.5	1468	56.1	166	6.3	1147
6406	145	4432	2171	49	2261	51	32.9	925	20.8709	567	12.8	3356	0	0	146	0	875	55	1881	2551	1747	1648	94.3	99	5.7	202000	3040	11.2	7.1	33.6	22.7	8.4	10.7	6.4	81.8	17.1	18.2	82.9	3507	79.1291	2465	70.3	1042	29.7	2149	61.3	316	9	1358
6407	150	3235	1500	46.4	1735	53.6	34.6	864	26.7079	287	8.9	2147	24	7	31	0	827	199	1966	1269	1111	1040	93.6	71	6.4	159400	2070	12.4	9.1	34	17.8	7	17.1	2.8	78.5	19.8	21.5	80.2	2371	73.2921	1663	70.1	708	29.9	1483	62.5	180	7.6	888
6408	71	1772	832	47	940	53	29	421	23.7585	128	7.2	1021	75	0	5	0	646	25	1312	460	540	505	93.5	35	6.5	175700	1052	11.2	7.1	38	28	3.9	10	1.7	81.7	11.7	18.3	88.3	1351	76.2415	995	73.6	356	26.4	838	62	157	11.6	513
6501	259	4510	2288	50.7	2222	49.3	29.9	1126	24.9667	387	8.6	1662	1	10	19	0	2571	247	4084	426	1387	1212	87.4	175	12.6	149200	2778	24.6	11.1	32.7	20.4	2.1	7.7	1.4	64.3	9.1	35.7	90.9	3384	75.0333	2419	71.5	965	28.5	2180	64.4	239	7.1	1204
6502	308	7628	3860	50.6	3768	49.4	30.4	2205	28.9067	641	8.4	4742	100	219	0	0	2516	51	5444	2184	2255	2104	93.3	151	6.7	165300	4357	21	10.1	31.5	22.1	7.2	6.9	1.3	69	8.2	31	91.8	5423	71.0933	3526	65	1897	35	3056	56.4	470	8.7	2367
6503.01	242	5744	2973	51.8	2771	48.2	31.3	1684	29.3175	420	7.3	2935	2	11	99	0	2506	191	4662	1082	1629	1550	95.2	79	4.8	176600	3249	18.2	6.4	35.9	23.9	7.1	6.3	2.2	75.3	8.4	24.7	91.6	4060	70.6825	2639	65	1421	35	2331	57.4	308	7.6	1729
6503.02	221	4148	2156	52	1992	48	32.8	1014	24.4455	336	8.1	1870	146	9	0	0	2057	66	3515	633	1104	1081	97.9	23	2.1	144300	2637	25.5	14.6	24.7	13	7.8	8.8	5.7	60	14.4	40	85.6	3134	75.5545	2230	71.2	904	28.8	1919	61.2	311	9.9	1215
6504	313	7284	3741	51.4	3543	48.6	28.9	2038	27.9791	449	6.2	2458	350	38	16	0	4389	33	6244	1040	1742	1711	98.2	31	1.8	151100	4131	33.2	11	33.5	9.4	4.4	5.4	3	55.7	8.4	44.3	91.6	5246	72.0209	3248	61.9	1998	38.1	2775	52.9	473	9	2471
6505	651	4163	2078	49.9	2085	50.1	33.1	869	20.8744	434	10.4	2295	333	57	9	0	1366	103	2977	1186	1632	1392	85.3	240	14.7	164800	2684	11.4	11.7	35.6	19.4	6.7	10.7	4.4	76.9	15.2	23.1	84.8	3294	79.1256	2061	62.6	1233	37.4	1788	54.3	273	8.3	1506
6603.01	293	1790	766	42.8	1024	57.2	22.7	696	38.8827	23	1.3	205	780	0	0	0	712	93	938	852	642	528	82.2	114	17.8	95000	776	21.6	7.2	43.3	16.8	5	5.5	0.5	71.1	6.1	28.9	93.9	1094	61.1173	746	68.2	348	31.8	516	47.2	230	21	578
6603.02	399	5554	2735	49.2	2819	50.8	29	1633	29.4022	249	4.5	1048	878	35	0	0	3438	155	4498	1056	1621	1398	86.2	223	13.8	126800	3131	22.8	17.9	30.6	15.4	4.5	6.7	2	59.3	8.8	40.7	91.2	3921	70.5978	2384	60.8	1537	39.2	2002	51.1	382	9.7	1919
6604	352	5975	2778	46.5	3197	53.5	26.4	1984	33.205	461	7.7	1789	267	0	0	0	3919	0	5395	580	1578	1467	93	111	7	148200	3061	24.8	20.2	32.8	12	4.9	4.6	0.8	55	5.4	45	94.6	3991	66.795	2512	62.9	1479	37.1	2048	51.3	464	11.6	1943
6605	457	5702	2781	48.8	2921	51.2	26.8	1654	29.0074	523	9.2	1748	830	26	0	0	3006	92	4611	1091	1469	1323	90.1	146	9.9	140800	3035	32.9	19.3	30.5	11	1.3	2.9	2	47.8	4.9	52.2	95.1	4048	70.9926	2359	58.3	1689	41.7	2054	50.7	305	7.5	1994
6606	1009	6164	2859	46.4	3305	53.6	29.8	1505	24.416	258	4.2	609	3873	0	10	0	1490	182	2039	4125	2334	1879	80.5	455	19.5	117000	3558	12.4	17.1	34.3	26.1	4.7	4.4	0.9	70.5	5.3	29.5	94.7	4659	75.584	2780	59.7	1879	40.3	2049	44	724	15.5	2603
6607	494	2677	1330	49.7	1347	50.3	31.9	613	22.8988	256	9.6	68	2490	0	55	0	17	47	40	2637	718	652	90.8	66	9.2	93800	1531	5.9	21.5	41.1	19.9	1.9	5.9	3.9	72.6	9.7	27.4	90.3	2064	77.1012	1171	56.7	893	43.3	805	39	366	17.7	1259
6608	575	6517	3143	48.2	3374	51.8	29	2052	31.4869	345	5.3	445	3293	0	0	0	2726	53	3013	3504	2223	1802	81.1	421	18.9	123600	3684	13.1	16.6	35.3	23.7	4.2	5.6	1.7	70.4	7.3	29.6	92.7	4465	68.5131	2934	65.7	1531	34.3	2252	50.4	682	15.3	2213
6609	762	4357	1704	39.1	2653	60.9	34.8	1008	23.1352	310	7.1	214	3673	0	106	0	283	81	283	4074	1795	1336	74.4	459	25.6	113900	2662	4.8	10	39	31.1	7.1	6.4	1.5	85.2	7.9	14.8	92.1	3349	76.8648	1962	58.6	1387	41.4	1437	42.9	525	15.7	1912
6610	710	5717	2340	40.9	3377	59.1	32.8	1236	21.6197	706	12.3	158	5282	0	191	0	21	65	172	5545	2185	1985	90.8	200	9.2	123000	3604	4	5.2	35.2	29.7	4.4	14.5	7	90.8	21.5	9.2	78.5	4481	78.3803	2636	58.8	1845	41.2	1798	40.1	838	18.7	2683
6611	400	6029	2954	49	3075	51	31.3	1425	23.6358	362	6	1528	3032	48	30	0	1235	156	2657	3372	1973	1772	89.8	201	10.2	137100	3657	12.2	13.6	33.4	23.9	6.5	8.3	2.1	74.3	10.4	25.7	89.6	4604	76.3642	2933	63.7	1671	36.3	2516	54.6	417	9.1	2088
6701	324	1601	693	43.3	908	56.7	20.9	607	37.9138	172	10.7	75	1475	0	0	0	51	0	51	1550	558	413	74	145	26	124400	710	8	15.2	34.5	31.5	5.6	4.1	1	76.8	5.1	23.2	94.9	994	62.0862	525	52.8	469	47.2	422	42.5	103	10.4	572
6702	341	985	450	45.7	535	54.3	34.3	238	24.1624	147	14.9	30	899	0	0	0	56	0	86	899	547	322	58.9	225	41.1	115400	597	7.4	15.9	44.6	30	1.2	1	0	76.7	1	23.3	99	747	75.8376	368	49.3	379	50.7	239	32	129	17.3	508
6703	273	1381	630	45.6	751	54.4	29.7	438	31.7161	106	7.7	36	1263	0	0	0	82	0	88	1293	628	418	66.6	210	33.4	74200	778	8.2	10.3	36.6	32.1	7.6	3.5	1.7	81.5	5.1	18.5	94.9	943	68.2839	650	68.9	293	31.1	438	46.4	212	22.5	505
6704	302	1858	855	46	1003	54	30.5	365	19.6448	195	10.5	129	1473	0	0	0	117	139	223	1635	653	472	72.3	181	27.7	115400	1120	10.2	14.6	32.8	30.5	5.8	3.6	2.5	75.2	6.1	24.8	93.9	1493	80.3552	840	56.3	653	43.7	575	38.5	265	17.7	918
6705	265	1040	470	45.2	570	54.8	41.9	220	21.1538	150	14.4	10	911	0	11	0	108	0	122	918	463	333	71.9	130	28.1	114000	728	2.7	17.2	43.3	22.8	3.2	10	0.8	80.1	10.9	19.9	89.1	820	78.8462	454	55.4	366	44.6	281	34.3	173	21.1	539
6706	228	1636	831	50.8	805	49.2	30.7	293	17.9095	198	12.1	2	1505	0	0	0	83	46	83	1553	574	490	85.4	84	14.6	94300	981	7.6	19.7	37.2	25.8	3.9	4.9	0.9	72.7	5.8	27.3	94.2	1343	82.0905	751	55.9	592	44.1	440	32.8	311	23.2	903
6707	412	1547	618	39.9	929	60.1	27.3	534	34.5184	93	6	26	1506	0	0	0	0	15	16	1531	533	385	72.2	148	27.8	62500	789	5.2	18.5	41.6	25.1	2.9	3.3	3.4	76.3	6.7	23.7	93.3	1013	65.4816	514	50.7	499	49.3	357	35.2	157	15.5	656
6708	410	1688	718	42.5	970	57.5	31.6	445	26.3626	205	12.1	0	1688	0	0	0	0	0	0	1688	698	510	73.1	188	26.9	88700	988	7.5	24	38.5	15.2	9.1	3.9	1.8	68.5	5.8	31.5	94.2	1243	73.6374	661	53.2	582	46.8	382	30.7	279	22.4	861
6709	291	1496	692	46.3	804	53.7	34.8	295	19.7193	211	14.1	0	1445	15	0	0	5	31	5	1491	653	482	73.8	171	26.2	85200	1008	1.5	18	28.6	31.5	7.2	8.6	4.6	80.6	13.2	19.4	86.8	1201	80.2807	712	59.3	489	40.7	420	35	292	24.3	781
6711	296	1486	640	43.1	846	56.9	28.8	477	32.0996	124	8.3	5	1481	0	0	0	0	0	0	1486	477	372	78	105	22	109600	779	5.4	23.7	30.7	23.5	5.9	9.6	1.2	70.9	10.8	29.1	89.2	1009	67.9004	467	46.3	542	53.7	260	25.8	207	20.5	749
6712	373	1063	414	38.9	649	61.1	32.7	302	28.4102	120	11.3	0	1033	0	0	0	0	30	0	1063	490	331	67.6	159	32.4	74800	640	4.5	26.6	33.4	21.6	6.3	7	0.6	68.9	7.7	31.1	92.3	761	71.5898	449	59	312	41	246	32.3	203	26.7	515
6713	532	2190	1036	47.3	1154	52.7	38	425	19.4064	255	11.6	1	2152	0	0	0	0	37	0	2190	904	645	71.3	259	28.7	77300	1369	4.3	25.8	28.6	21.8	6.6	9.4	3.4	69.9	12.9	30.1	87.1	1765	80.5936	1103	62.5	662	37.5	746	42.3	357	20.2	1019
6714	344	1864	930	49.9	934	50.1	39.8	262	14.0558	275	14.8	32	1814	0	0	0	5	13	71	1793	663	548	82.7	115	17.3	78900	1307	7.9	21.8	39	21.6	5	4.7	0	70.3	4.7	29.7	95.3	1602	85.9442	741	46.3	861	53.7	539	33.6	202	12.6	1063
6715	846	3254	1586	48.7	1668	51.3	33	728	22.3725	436	13.4	85	3037	0	0	0	116	16	186	3068	1202	940	78.2	262	21.8	83900	1980	5.7	27	42	15.4	4	4.1	1.8	67.4	5.9	32.6	94.1	2526	77.6275	1404	55.6	1122	44.4	738	29.2	666	26.4	1788
6716	514	2291	1037	45.3	1254	54.7	40.3	413	18.0271	485	21.2	26	2080	0	0	0	152	33	152	2139	1014	734	72.4	280	27.6	100900	1560	7.8	9.9	40.5	35.6	1.8	2.7	1.7	82.3	4.4	17.7	95.6	1878	81.9729	930	49.5	948	50.5	563	30	367	19.5	1315
6718	261	1139	528	46.4	611	53.6	35.5	198	17.3837	200	17.6	0	1052	0	0	0	0	87	2	1137	491	361	73.5	130	26.5	87200	774	5	32.8	41.7	11.1	1.9	5.7	1.7	62.1	7.4	37.9	92.6	941	82.6163	528	56.1	413	43.9	280	29.8	248	26.4	661
6719	187	1313	649	49.4	664	50.6	34.7	283	21.5537	205	15.6	0	1310	0	0	0	0	3	0	1313	443	353	79.7	90	20.3	87000	903	6.4	9	39.1	33.6	5.6	4.4	1.9	84.6	6.3	15.4	93.7	1030	78.4463	671	65.1	359	34.9	425	41.3	246	23.9	605
6720	698	4148	2353	56.7	1795	43.3	37.4	975	23.5053	577	13.9	29	3913	0	0	0	190	16	194	3954	1232	1103	89.5	129	10.5	109000	2645	3.7	17.5	45.9	20.5	3.6	6.3	2.5	78.8	8.7	21.2	91.3	3173	76.4947	1713	54	1460	46	1164	36.7	549	17.3	2009
6805	379	1285	629	48.9	656	51.1	23.6	341	26.537	119	9.3	110	1120	0	0	0	55	0	108	1177	652	411	63	241	37	106700	595	3.9	20.7	36	30.8	6.6	2.2	0	75.5	2.2	24.5	97.8	944	73.463	560	59.3	384	40.7	319	33.8	241	25.5	625
6806	337	1594	813	51	781	49	30.5	429	26.9134	104	6.5	36	1511	0	0	0	0	47	0	1594	699	458	65.5	241	34.5	91200	855	4.6	26.4	38.8	18.9	6	4.2	1.1	69	5.3	31	94.7	1165	73.0866	662	56.8	503	43.2	403	34.6	259	22.2	762
6809	1052	3389	1468	43.3	1921	56.7	36.1	723	21.3337	536	15.8	25	3293	32	11	0	0	28	33	3356	2181	1538	70.5	643	29.5	115400	2162	5.1	22.6	25.5	29.7	9	7.3	0.9	72.3	8.2	27.7	91.8	2666	78.6663	1371	51.4	1295	48.6	830	31.1	541	20.3	1836
6810	744	2873	1363	47.4	1510	52.6	37	727	25.3046	377	13.1	25	2762	0	0	0	77	9	77	2796	1641	1164	70.9	477	29.1	120700	1827	9.4	22.2	33.9	21.7	5	6.1	1.6	68.4	7.7	31.6	92.3	2146	74.6954	925	43.1	1221	56.9	632	29.5	293	13.7	1514
6811	855	3583	1685	47	1898	53	28	1055	29.4446	272	7.6	29	3553	1	0	0	0	0	31	3552	1675	1062	63.4	613	36.6	75300	1947	4.3	26.7	34.7	28.6	2.4	1.1	2.2	69.1	3.3	30.9	96.7	2528	70.5554	1336	52.8	1192	47.2	819	32.4	517	20.5	1709
6812	527	2375	1020	42.9	1355	57.1	31.3	604	25.4316	165	6.9	0	2255	57	0	0	47	16	0	2375	1275	798	62.6	477	37.4	110600	1384	6.2	16.8	29.2	32.1	9.2	5.3	1.1	77	6.4	23	93.6	1771	74.5684	972	54.9	799	45.1	608	34.3	364	20.6	1163
6813	632	2409	1027	42.6	1382	57.4	38.4	595	24.699	367	15.2	0	2225	29	0	12	96	47	129	2280	1340	847	63.2	493	36.8	147200	1599	3.4	24.3	33.3	25.1	4.6	6.4	2.8	72.2	9.3	27.8	90.7	1814	75.301	891	49.1	923	50.9	559	30.8	332	18.3	1255
6814	727	2898	1340	46.2	1558	53.8	33.3	632	21.8081	330	11.4	0	2898	0	0	0	0	0	0	2898	1288	931	72.3	357	27.7	85300	1771	4.2	26.1	33.9	25.9	7.5	1.9	0.5	69.7	2.4	30.3	97.6	2266	78.1919	1227	54.1	1039	45.9	863	38.1	364	16.1	1403
6903	500	2284	826	36.2	1458	63.8	40	516	22.5919	391	17.1	199	2068	7	3	0	0	7	18	2266	937	717	76.5	220	23.5	153300	1446	5.6	18.9	25.7	30.5	12.5	5.8	0.9	75.4	6.7	24.6	93.3	1768	77.4081	880	49.8	888	50.2	609	34.4	271	15.3	1159
6904	735	3581	1724	48.1	1857	51.9	38.9	672	18.7657	441	12.3	31	3498	13	0	0	29	10	131	3450	1852	1336	72.1	516	27.9	109100	2502	4.9	9.7	28.3	38.5	6.8	8.5	3.2	85.4	11.7	14.6	88.3	2909	81.2343	1627	55.9	1282	44.1	1176	40.4	451	15.5	1733
6905	249	952	455	47.8	497	52.2	29.4	260	27.3109	132	13.9	0	947	0	5	0	0	0	0	952	483	314	65	169	35	125000	501	0	17.4	26.9	27.3	0.8	23	4.6	82.6	27.5	17.4	72.5	692	72.6891	468	67.6	224	32.4	377	54.5	91	13.2	315
6909	692	4442	2016	45.4	2426	54.6	41.5	852	19.1805	582	13.1	57	4361	0	0	0	24	0	44	4398	2319	1777	76.6	542	23.4	105300	2981	3.3	7.1	37.3	29.4	7.1	10.8	5	89.6	15.8	10.4	84.2	3590	80.8195	1965	54.7	1625	45.3	1441	40.1	524	14.6	2149
6910	525	2703	1082	40	1621	60	39.6	612	22.6415	366	13.5	30	2646	0	0	0	0	27	8	2695	1366	1081	79.1	285	20.9	134300	1840	0.7	3.4	20.8	31.9	12.4	21.1	9.7	95.9	30.8	4.1	69.2	2091	77.3585	1445	69.1	646	30.9	1233	59	212	10.1	858
6911	641	3209	1217	37.9	1992	62.1	29.4	765	23.8392	302	9.4	33	3077	0	0	0	13	86	56	3153	1534	1115	72.7	419	27.3	117900	1691	1.5	18	26.8	34.4	8.6	7.7	3	80.5	10.7	19.5	89.3	2444	76.1608	1180	48.3	1264	51.7	804	32.9	376	15.4	1640
6912	722	2975	1292	43.4	1683	56.6	32.6	724	24.3361	247	8.3	81	2754	128	0	0	0	12	0	2975	1343	1033	76.9	310	23.1	118400	1853	5.5	14	27.3	20	15.2	16.7	1.4	80.6	18.1	19.4	81.9	2251	75.6639	1363	60.6	888	39.4	1125	50	238	10.6	1126
6913	407	2842	1376	48.4	1466	51.6	37.6	723	25.4398	444	15.6	5	2809	0	0	0	22	6	40	2802	1181	955	80.9	226	19.1	140800	1703	1.2	8.6	37	22.8	9.9	8.3	12.2	90.2	20.5	9.8	79.5	2119	74.5602	1238	58.4	881	41.6	972	45.9	266	12.6	1147
6914	556	2716	1193	43.9	1523	56.1	49.5	366	13.4757	644	23.7	0	2671	0	12	0	33	0	19	2697	1736	1236	71.2	500	28.8	134300	2043	2.5	12.8	32.5	23.8	6.9	15.3	6.3	84.7	21.5	15.3	78.5	2350	86.5243	1455	61.9	895	38.1	1098	46.7	357	15.2	1252
6915	544	2124	962	45.3	1162	54.7	28.6	606	28.5311	191	9	25	2015	0	0	0	23	61	143	1981	952	735	77.2	217	22.8	89400	1126	4.2	15.5	31.1	33.6	5	7	3.6	80.3	10.7	19.7	89.3	1518	71.4689	940	61.9	578	38.1	647	42.6	293	19.3	871
7001	428	3486	1402	40.2	2084	59.8	36.1	1005	28.8296	298	8.5	505	2115	0	0	0	863	3	1128	2358	1114	1018	91.4	96	8.6	153300	1971	5	11.5	37.4	24.1	9.4	7.4	5.2	83.5	12.5	16.5	87.5	2481	71.1704	1790	72.1	691	27.9	1629	65.7	161	6.5	852
7002	289	6868	3024	44	3844	56	28.5	2086	30.3727	453	6.6	2607	896	40	71	0	2974	280	4829	2039	1881	1799	95.6	82	4.4	152700	3955	22	11.1	24.8	22.3	6.1	11.5	2.3	66.9	13.7	33.1	86.3	4782	69.6273	3295	68.9	1487	31.1	2786	58.3	509	10.6	1996
7003.01	190	5796	2980	51.4	2816	48.6	33.4	1522	26.2595	429	7.4	3022	672	53	30	0	1974	45	3654	2142	1739	1666	95.8	73	4.2	162100	3401	14.1	10.7	36.8	19.8	5.2	8.9	4.4	75.2	13.3	24.8	86.7	4274	73.7405	2786	65.2	1488	34.8	2478	58	308	7.2	1796
7003.02	185	5686	2686	47.2	3000	52.8	34	1056	18.5719	635	11.2	3106	1168	0	0	0	1294	118	2755	2931	1812	1658	91.5	154	8.5	184400	3726	7.6	6.4	30.7	21	10.6	18.3	5.3	85.9	23.6	14.1	76.4	4630	81.4281	3025	65.3	1605	34.7	2680	57.9	345	7.5	1950
7004.01	456	6261	3333	53.2	2928	46.8	32.7	1454	23.2231	436	7	1788	3312	0	6	0	971	184	2009	4252	1906	1815	95.2	91	4.8	142800	3999	5.8	5.3	28.3	27.6	10.2	16.8	6.1	88.9	22.8	11.1	77.2	4807	76.7769	3309	68.8	1498	31.2	2974	61.9	335	7	1833
7004.02	221	3840	1813	47.2	2027	52.8	38.8	812	21.1458	321	8.4	626	2701	0	71	0	352	90	695	3145	1299	1231	94.8	68	5.2	148500	2339	4.8	4.2	30	24.6	10.1	18.3	7.9	91	26.2	9	73.8	3028	78.8542	2071	68.4	957	31.6	1764	58.3	307	10.1	1264
7005.01	562	7871	3999	50.8	3872	49.2	45.7	1209	15.3602	1147	14.6	600	7063	0	17	0	65	126	224	7647	2623	2494	95.1	129	4.9	162400	5505	4.3	5.8	27.8	31	6.5	16.8	7.7	89.8	24.5	10.2	75.5	6662	84.6398	3996	60	2666	40	3410	51.2	586	8.8	3252
7005.02	149	3001	1478	49.3	1523	50.7	42	521	17.3609	532	17.7	110	2788	0	0	0	90	13	90	2911	1091	1041	95.4	50	4.6	185000	2004	5.3	3.2	18.1	38.3	10.8	15	9.3	91.5	24.3	8.5	75.7	2480	82.6391	1569	63.3	911	36.7	1278	51.5	291	11.7	1202
7101	306	1406	629	44.7	777	55.3	26.3	409	29.0896	55	3.9	66	1340	0	0	0	0	0	66	1340	645	502	77.8	143	22.2	157800	775	4.1	13.4	30.8	33.3	13	3.2	2.1	82.5	5.3	17.5	94.7	997	70.9104	568	57	429	43	310	31.1	258	25.9	687
7102	967	5845	2611	44.7	3234	55.3	29.5	1883	32.2156	549	9.4	119	5617	0	34	0	0	75	111	5734	2330	1994	85.6	336	14.4	133800	3266	3.2	13.5	38.4	30.6	7.6	3.5	3.2	83.3	6.6	16.7	93.4	3962	67.7844	2283	57.6	1679	42.4	1595	40.3	688	17.4	2367
7103	272	1365	623	45.6	742	54.4	39.6	251	18.3883	221	16.2	0	1332	4	0	0	0	29	10	1355	639	534	83.6	105	16.4	112800	818	7.7	15.9	33.3	28.2	6.7	4	4.2	76.4	8.2	23.6	91.8	1114	81.6117	575	51.6	539	48.4	401	36	174	15.6	713
7104	764	5092	2176	42.7	2916	57.3	40.5	851	16.7125	858	16.8	30	4951	28	0	0	0	83	54	5038	2238	1780	79.5	458	20.5	118300	3759	5.6	8.7	34.5	26.6	9.2	8.9	6.6	85.7	15.5	14.3	84.5	4241	83.2875	2459	58	1782	42	1678	39.6	774	18.3	2556
7105	658	4136	1554	37.6	2582	62.4	33.5	1075	25.9913	540	13.1	46	3861	0	14	0	11	204	110	4026	1909	1579	82.7	330	17.3	156700	2618	5.8	15.2	28.5	26.5	7.6	8.9	7.6	79	16.5	21	83.5	3061	74.0087	1784	58.3	1277	41.7	1344	43.9	440	14.4	1717
7106	402	1803	825	45.8	978	54.2	30	514	28.508	274	15.2	0	1803	0	0	0	0	0	0	1803	834	636	76.3	198	23.7	129800	991	5	19.4	34	23.6	10.2	5	2.7	75.6	7.8	24.4	92.2	1289	71.492	627	48.6	662	51.4	457	35.5	170	13.2	832
7107	541	2695	1137	42.2	1558	57.8	42.9	453	16.8089	578	21.4	11	2616	0	38	0	30	0	30	2665	1597	1231	77.1	366	22.9	110000	2025	2	10.9	32.9	32.3	9.5	8.6	3.8	87.1	12.4	12.9	87.6	2242	83.1911	1334	59.5	908	40.5	979	43.7	355	15.8	1263
7108	876	4917	2039	41.5	2878	58.5	43	920	18.7106	899	18.3	2	4808	49	0	0	0	58	80	4837	2216	1777	80.2	439	19.8	154100	3519	3.1	14.9	25.8	26.8	7.4	15.1	6.8	82	21.9	18	78.1	3997	81.2894	1894	47.4	2103	52.6	1630	40.8	264	6.6	2367
7109	805	2491	1101	44.2	1390	55.8	30.6	628	25.2108	255	10.2	8	2472	0	0	0	0	11	28	2463	904	813	89.9	91	10.1	151700	1410	5.2	18.2	29.4	24.1	8.9	8.7	5.5	76.7	14.3	23.3	85.7	1863	74.7892	896	48.1	967	51.9	572	30.7	324	17.4	1291
7110	693	3445	1564	45.4	1881	54.6	43.4	726	21.074	611	17.7	7	3396	0	7	11	0	24	18	3427	1415	1207	85.3	208	14.7	112400	2267	7.5	18.1	34.1	24.7	5.1	7.2	3.3	74.4	10.5	25.6	89.5	2719	78.926	1512	55.6	1207	44.4	1032	38	480	17.7	1687
7111	478	3136	1320	42.1	1816	57.9	41.1	573	18.2717	511	16.3	0	3127	0	9	0	0	0	0	3136	1163	1100	94.6	63	5.4	100600	2072	5.4	14.3	43.9	27.1	2.5	5.3	1.6	80.3	6.9	19.7	93.1	2563	81.7283	1453	56.7	1110	43.3	995	38.8	413	16.1	1523
7112	476	4928	1946	39.5	2982	60.5	43.9	816	16.5584	1100	22.3	0	4914	0	14	0	0	0	0	4928	2135	1868	87.5	267	12.5	141100	3478	3	10	37.8	28.4	5.1	8.2	7.4	86.9	15.6	13.1	84.4	4112	83.4416	2207	53.7	1905	46.3	1751	42.6	456	11.1	2361
7113	158	1580	700	44.3	880	55.7	36.9	315	19.9367	215	13.6	0	1556	0	3	0	21	0	42	1538	653	506	77.5	147	22.5	130000	1022	2.4	11.1	30.7	29.8	8.9	11.5	5.5	86.5	17	13.5	83	1265	80.0633	753	59.5	512	40.5	482	38.1	271	21.4	783
7114	474	2249	1093	48.6	1156	51.4	43.3	382	16.9853	394	17.5	2	2229	0	7	0	0	11	81	2168	911	806	88.5	105	11.5	126200	1480	5.1	16.6	40.7	21.4	6.6	7.4	2.3	78.4	9.7	21.6	90.3	1867	83.0147	927	49.7	940	50.3	604	32.4	323	17.3	1263
7115	343	2523	1125	44.6	1398	55.4	43.8	495	19.6195	455	18	0	2437	0	0	0	0	86	42	2481	899	825	91.8	74	8.2	126900	1696	5.1	10.1	35.4	29	6.2	11	3.2	84.7	14.2	15.3	85.8	2028	80.3805	1173	57.8	855	42.2	841	41.5	332	16.4	1187
7201	207	3685	1714	46.5	1971	53.5	42.6	823	22.3338	590	16	2130	1424	0	11	0	21	99	411	3274	1279	1253	98	26	2	359900	2635	1.6	0.9	12.7	14.8	5.1	26.9	38	97.5	64.9	2.5	35.1	2862	77.6662	1968	68.8	894	31.2	1854	64.8	114	4	1008
7202	163	4344	1920	44.2	2424	55.8	44.5	852	19.6133	526	12.1	1715	2496	0	11	0	41	81	244	4100	1663	1593	95.8	70	4.2	233500	2812	1.3	2.9	16.6	25.2	6	23.5	24.5	95.8	48	4.2	52	3492	80.3867	2181	62.5	1311	37.5	1965	56.3	216	6.2	1527
7203	145	3672	1752	47.7	1920	52.3	45.1	848	23.0937	533	14.5	2327	1222	0	33	0	67	23	223	3449	1362	1218	89.4	144	10.6	310900	2395	0.4	1.3	14.7	23.5	6.8	23.9	29.3	98.2	53.2	1.8	46.8	2824	76.9063	1819	64.4	1005	35.6	1699	60.2	120	4.2	1125
7204	54	1974	1008	51.1	966	48.9	39.9	493	24.9747	206	10.4	1811	67	19	0	0	37	40	105	1869	753	724	96.1	29	3.9	234800	1324	0	1.1	19	25.8	8.1	30.7	15.3	98.9	46.1	1.1	53.9	1481	75.0253	1086	73.3	395	26.7	1012	68.3	74	5	469
7205	64	2189	1121	51.2	1068	48.8	38.5	461	21.0598	221	10.1	2074	68	0	21	0	12	14	124	2065	802	770	96	32	4	284700	1465	1.4	2.7	8.9	15.5	7.5	35.6	28.3	95.8	64	4.2	36	1728	78.9402	1207	69.8	521	30.2	1144	66.2	63	3.6	584
7206	63	1709	837	49	872	51	42.5	411	24.0492	230	13.5	1466	212	8	7	0	6	10	22	1687	652	602	92.3	50	7.7	367300	1139	1.2	1.2	12.3	14	4.9	34.8	31.6	97.5	66.4	2.5	33.6	1298	75.9508	931	71.7	367	28.3	870	67	61	4.7	428
7207	188	3429	1701	49.6	1728	50.4	40	689	20.0933	452	13.2	1159	2154	0	0	0	2	114	40	3389	1518	1366	90	152	10	240600	2428	0	2.1	10.6	28.1	7.7	30.8	20.7	97.9	51.5	2.1	48.5	2740	79.9067	1946	71	794	29	1766	64.5	180	6.6	974
7301	264	2548	1073	42.1	1475	57.9	42.4	368	14.4427	454	17.8	9	2491	0	0	0	0	48	23	2525	966	884	91.5	82	8.5	131500	1817	0.9	6.2	32.4	28.9	7.4	15.1	9.1	92.9	24.2	7.1	75.8	2180	85.5573	1277	58.6	903	41.4	921	42.2	356	16.3	1259
7302.01	609	5824	2336	40.1	3488	59.9	38.1	1133	19.454	1022	17.5	70	5510	183	1	0	40	20	125	5699	2661	2297	86.3	364	13.7	122500	3658	4.2	6.1	26.7	34.2	7.1	16.4	5.4	89.8	21.8	10.2	78.2	4691	80.546	2749	58.6	1942	41.4	2160	46	589	12.6	2531
7302.02	302	3479	1815	52.2	1664	47.8	42	474	13.6246	666	19.1	125	3307	0	0	0	0	47	100	3379	1126	943	83.7	183	16.3	144000	2439	2.7	11.8	32.5	27.1	10.7	10	5.1	85.4	15.2	14.6	84.8	3005	86.3754	1782	59.3	1223	40.7	1259	41.9	523	17.4	1746
7303	166	983	444	45.2	539	54.8	35.9	185	18.8199	120	12.2	4	961	0	0	0	0	18	4	979	486	378	77.8	108	22.2	152900	676	2.1	8.4	31.1	32.4	8.1	13.2	4.7	89.5	17.9	10.5	82.1	798	81.1801	502	62.9	296	37.1	410	51.4	92	11.5	388
7304	452	3801	1721	45.3	2080	54.7	46.8	432	11.3654	890	23.4	11	3673	0	0	0	56	61	53	3748	1363	1262	92.6	101	7.4	145700	2816	3.4	8.3	33.7	29.6	4.2	14.4	6.3	88.2	20.7	11.8	79.3	3369	88.6346	1905	56.5	1464	43.5	1478	43.9	427	12.7	1891
7305	564	4323	1708	39.5	2615	60.5	46.5	567	13.1159	1000	23.1	108	4160	0	0	0	29	26	37	4286	1647	1569	95.3	78	4.7	132700	3021	4.2	4.7	29.9	31.5	8.1	13.7	7.9	91.1	21.6	8.9	78.4	3756	86.8841	2209	58.8	1547	41.2	1799	47.9	410	10.9	1957
7306	348	3218	1364	42.4	1854	57.6	52.1	436	13.5488	825	25.6	0	3156	0	0	0	0	62	0	3218	1341	1257	93.7	84	6.3	143500	2493	4.2	9.9	35.4	27	6.2	10.4	6.9	85.9	17.3	14.1	82.7	2782	86.4512	1565	56.3	1217	43.7	1259	45.3	306	11	1523
7307	444	2259	964	42.7	1295	57.3	37.2	465	20.5843	403	17.8	14	2207	0	0	0	17	21	17	2242	828	693	83.7	135	16.3	132200	1445	3.2	9.2	31.6	35.8	3.4	14.2	2.6	87.6	16.7	12.4	83.3	1794	79.4157	1000	55.7	794	44.3	691	38.5	309	17.2	1103
7401	140	2805	1319	47	1486	53	35.9	678	24.1711	304	10.8	2749	0	14	0	0	13	29	133	2672	1271	1115	87.7	156	12.3	199500	1994	4	3.6	27.7	23.7	7.4	21.2	12.3	92.4	33.6	7.6	66.4	2127	75.8289	1467	69	660	31	1363	64.1	88	4.1	748
7402	164	6307	3206	50.8	3101	49.2	35.6	1382	21.9122	725	11.5	5793	193	27	260	0	7	27	317	5990	1959	1893	96.6	66	3.4	246500	3700	3.5	2.1	30.3	18.6	8.5	23.8	13.2	94.4	37	5.6	63	4925	78.0878	3144	63.8	1781	36.2	2865	58.2	279	5.7	2060
7403	137	4436	2115	47.7	2321	52.3	40	1048	23.6249	541	12.2	4310	77	0	30	0	0	19	376	4060	1829	1609	88	220	12	233200	2916	2.2	2.1	22.3	29.2	11.9	22.2	10.1	95.7	32.3	4.3	67.7	3388	76.3751	2248	66.4	1140	33.6	2086	61.6	162	4.8	1302
7404	179	4809	2438	50.7	2371	49.3	34.7	1119	23.2689	454	9.4	3843	556	0	120	0	134	156	214	4595	1930	1799	93.2	131	6.8	237000	3138	0.8	1.3	32.1	27.2	7.8	18.5	12.3	97.9	30.8	2.1	69.2	3690	76.7311	2713	73.5	977	26.5	2420	65.6	293	7.9	1270
7501	474	4411	1895	43	2516	57	40.5	955	21.6504	851	19.3	67	4262	0	0	0	0	82	13	4398	1603	1456	90.8	147	9.2	145600	2940	1.2	9.7	34.5	29.4	10.1	10.7	4.4	89.1	15.1	10.9	84.9	3456	78.3496	2130	61.6	1326	38.4	1603	46.4	527	15.2	1853
7502	164	2875	1237	43	1638	57	46	524	18.2261	467	16.2	1229	1484	10	31	0	0	121	9	2866	1394	1157	83	237	17	207700	2075	1.8	3.1	15.9	22.8	7.5	22.4	26.5	95	48.9	5	51.1	2351	81.7739	1533	65.2	818	34.8	1404	59.7	129	5.5	947
7503	94	2657	1372	51.6	1285	48.4	40.3	674	25.367	403	15.2	2329	210	0	0	0	118	0	245	2412	986	928	94.1	58	5.9	254800	1739	1.3	4.5	21.8	17.8	7	28.5	19.1	94.2	47.6	5.8	52.4	1983	74.633	1341	67.6	642	32.4	1240	62.5	93	4.7	735
7504	133	3187	1620	50.8	1567	49.2	37.6	659	20.6778	293	9.2	2045	1056	0	18	0	9	59	77	3110	1234	1175	95.2	59	4.8	215600	2123	1.2	1.8	14	28	12.5	27	15.5	96.9	42.5	3.1	57.5	2528	79.3222	1829	72.3	699	27.7	1636	64.7	193	7.6	892
7505	726	6369	2725	42.8	3644	57.2	44.3	1063	16.6902	1330	20.9	1416	4633	14	3	0	5	298	258	6111	2289	2032	88.8	257	11.2	164800	4430	4.4	9.3	22.7	25.3	14.5	9.5	14.3	86.3	23.8	13.7	76.2	5306	83.3098	2517	47.4	2789	52.6	2256	42.5	261	4.9	3050
7506	564	3705	1635	44.1	2070	55.9	38.9	836	22.5641	600	16.2	3	3510	0	0	0	121	71	21	3684	1490	1199	80.5	291	19.5	145000	2449	5.5	7.9	35.1	21.5	8.6	11.8	9.6	86.6	21.3	13.4	78.7	2869	77.4359	1452	50.6	1417	49.4	1041	36.3	411	14.3	1828
7608.01	147	4399	2310	52.5	2089	47.5	33.5	948	21.5504	240	5.5	3364	73	25	570	0	223	144	194	4205	2312	2095	90.6	217	9.4	123400	3214	1.4	4.3	30.4	16.6	7.8	24.7	14.8	94.3	39.5	5.7	60.5	3451	78.4496	2410	69.8	1041	30.2	2199	63.7	211	6.1	1252
7608.02	25	2401	1071	44.6	1330	55.4	45.7	309	12.8696	563	23.4	2340	16	0	10	0	10	25	255	2146	1203	1147	95.3	56	4.7	279700	1936	5.3	8.6	26.9	22.3	7.8	20.8	8.3	86.1	29.1	13.9	70.9	2092	87.1304	1181	56.5	911	43.5	1067	51	114	5.4	1025
7608.03	178	7343	4039	55	3304	45	35.6	1529	20.8226	868	11.8	5706	61	0	779	0	377	420	1226	6117	3039	2874	94.6	165	5.4	140200	5020	6.4	8.3	27.8	19.6	8.2	16.9	12.6	85.2	29.6	14.8	70.4	5814	79.1774	3797	65.3	2017	34.7	3461	59.5	336	5.8	2353
7706.02	7	4733	2508	53	2225	47	36.2	1073	22.6706	667	14.1	3084	73	0	291	0	1259	26	2117	2616	1711	1539	89.9	172	10.1	242900	3122	15.5	11.1	27.6	19.4	9.3	12.5	4.7	73.4	17.2	26.6	82.8	3660	77.3294	2427	66.3	1233	33.7	2216	60.5	211	5.8	1444
7709.02	37	3363	1430	42.5	1933	57.5	44.2	441	13.1133	779	23.2	3169	24	0	149	0	21	0	124	3239	1630	1438	88.2	192	11.8	241400	2570	8.4	5.4	31.9	21.8	10.7	14.8	7	86.2	21.8	13.8	78.2	2922	86.8867	1731	59.2	1191	40.8	1638	56.1	93	3.2	1284
8104	48	5381	2571	47.8	2810	52.2	46.4	967	17.9706	969	18	5231	1	0	138	0	0	11	483	4898	2200	2126	96.6	74	3.4	354500	3838	1.6	3.5	21.7	19.1	7.5	27.8	18.8	94.8	46.6	5.2	53.4	4414	82.0294	2752	62.3	1662	37.7	2613	59.2	139	3.1	1801
8214.02	3	3718	1635	44	2083	56	37	658	17.6977	434	11.7	241	3477	0	0	0	0	0	43	3675	1532	1377	89.9	155	10.1	107200	2479	0.6	6.9	30.7	31	10.9	12.5	7.5	92.5	20	7.5	80	3060	82.3023	1975	64.5	1085	35.5	1547	50.6	428	14	1513
8233.04	6	6096	3141	51.5	2955	48.5	32.8	1374	22.5394	686	11.3	4621	804	5	63	0	489	114	1578	4518	2439	2211	90.7	228	9.3	136400	3898	6	11.4	36.8	26.1	4.4	11.1	4.1	82.6	15.2	17.4	84.8	4722	77.4606	3183	67.4	1539	32.6	2841	60.2	342	7.2	1881
8305	344	4306	2013	46.7	2293	53.3	30.8	1120	26.0102	371	8.6	3295	15	134	0	0	829	33	4193	113	1321	1092	82.7	229	17.3	127600	2455	34.3	14.1	26.7	10.8	4.4	9.1	0.5	51.6	9.7	48.4	90.3	3186	73.9898	1978	62.1	1208	37.9	1693	53.1	285	8.9	1493
8306	364	4854	2624	54.1	2230	45.9	32.1	1121	23.0944	227	4.7	2920	691	89	245	0	727	182	2261	2593	2229	1847	82.9	382	17.1	209800	3163	13.4	7.2	22.9	12.2	3.8	26.6	14	79.4	40.6	20.6	59.4	3733	76.9056	3035	81.3	698	18.7	2878	77.1	157	4.2	855
8307	963	3561	1878	52.7	1683	47.3	36.2	345	9.68829	242	6.8	1922	1149	6	103	25	181	175	507	3054	1988	1760	88.5	228	11.5	265600	2944	6.9	8.6	18	17.2	6.1	31.3	12	84.5	43.2	15.5	56.8	3216	90.3117	2379	74	837	26	2009	62.5	370	11.5	1207
8308	117	2500	1111	44.4	1389	55.6	32.9	303	12.12	85	3.4	1865	223	0	233	0	39	140	214	2286	1429	1429	100	0	0	441700	2082	0.9	2.1	7.5	17.8	4.9	41	25.9	97	66.9	3	33.1	2197	87.88	1947	88.6	250	11.4	1811	82.4	136	6.2	386
8309	371	2868	1554	54.2	1314	45.8	32.2	595	20.7462	124	4.3	2439	76	0	45	0	124	184	1145	1723	1337	1236	92.4	101	7.6	327800	2115	2.4	5.1	8.6	12.7	4.7	44	22.6	92.5	66.5	7.5	33.5	2273	79.2538	2002	88.1	271	11.9	1934	85.1	68	3	339
8310	183	2326	1142	49.1	1184	50.9	33.6	351	15.0903	70	3	1917	70	0	234	0	41	64	160	2166	1144	1120	97.9	24	2.1	552700	1909	0.3	0.5	4.6	6.9	0.9	52.6	34.3	99.2	86.9	0.8	13.1	1975	84.9097	1749	88.6	226	11.4	1677	84.9	72	3.6	298
8311	478	7643	4159	54.4	3484	45.6	31.8	1596	20.8819	646	8.5	5880	263	0	382	0	806	312	4279	3364	2835	2615	92.2	220	7.8	270000	4674	19.3	9.8	23.8	15.5	4.1	16.2	11.3	70.9	27.4	29.1	72.6	6047	79.1181	4070	67.3	1977	32.7	3776	62.4	294	4.9	2271
8312	322	5017	2649	52.8	2368	47.2	30.2	1346	26.8288	414	8.3	2343	156	8	0	0	2319	191	4610	407	1592	1330	83.5	262	16.5	190100	3013	25.6	20.9	28.2	13.7	2.2	7.4	2	53.5	9.4	46.5	90.6	3671	73.1712	2634	71.8	1037	28.2	2228	60.7	406	11.1	1443
8313	505	1206	616	51.1	590	48.9	31	295	24.461	127	10.5	283	422	0	0	0	383	118	779	427	409	367	89.7	42	10.3	156100	655	27.9	14.7	36.6	14.8	3.1	2.9	0	57.4	2.9	42.6	97.1	911	75.539	442	48.5	469	51.5	402	44.1	40	4.4	509
8314	817	2781	1395	50.2	1386	49.8	44.2	613	22.0424	429	15.4	420	1979	10	50	0	314	8	440	2341	1119	1008	90.1	111	9.9	156800	1918	5.7	15.3	36.1	24.6	7	6.6	4.6	78.9	11.2	21.1	88.8	2168	77.9576	1065	49.1	1103	50.9	920	42.4	145	6.7	1248
8315	386	3595	1850	51.5	1745	48.5	33.9	881	24.5063	239	6.6	2411	212	0	70	0	570	332	1893	1702	1340	1118	83.4	222	16.6	205100	2229	13.1	14.3	30.5	19.4	7.8	9.7	5.2	72.6	15	27.4	85	2714	75.4937	1973	72.7	741	27.3	1792	66	181	6.7	922
8316	328	6922	3470	50.1	3452	49.9	35	1610	23.2592	761	11	3812	432	9	364	0	2150	155	4474	2448	2686	2413	89.8	273	10.2	177500	4302	15	13.1	29.4	22.2	5.6	12.3	2.2	71.8	14.5	28.2	85.5	5312	76.7408	3297	62.1	2015	37.9	2816	53	481	9.1	2496
8317	285	2313	1231	53.2	1082	46.8	33	496	21.444	166	7.2	1258	150	39	99	0	554	213	1278	1035	796	758	95.2	38	4.8	239100	1498	8.2	6.1	30.1	17	11.3	17.3	9.9	85.6	27.2	14.4	72.8	1817	78.556	1376	75.7	441	24.3	1212	66.7	164	9	605
8318	298	6042	3284	54.4	2758	45.6	30.3	1367	22.625	569	9.4	3223	393	0	1251	0	811	364	1845	4197	2357	2017	85.6	340	14.4	296700	3700	8.3	5.3	15.3	12.8	5.6	31.1	21.6	86.4	52.7	13.6	47.3	4675	77.375	3533	75.6	1142	24.4	3271	70	262	5.6	1404
8319	98	2619	1409	53.8	1210	46.2	29.8	307	11.722	150	5.7	2278	1	0	259	0	0	81	112	2507	1515	1266	83.6	249	16.4	460700	2119	1.7	0.6	1.2	5	1.5	51.1	38.9	97.7	90	2.3	10	2312	88.278	2009	86.9	303	13.1	1949	84.3	60	2.6	363
8320	411	2181	1225	56.2	956	43.8	28.5	281	12.884	25	1.1	1954	62	0	35	0	81	49	314	1867	969	941	97.1	28	2.9	451400	1517	0.7	0.4	8.2	5.5	3.2	55.6	26.5	98.9	82.1	1.1	17.9	1900	87.116	1671	87.9	229	12.1	1590	83.7	81	4.3	310
8321	193	3252	1795	55.2	1457	44.8	30.5	374	11.5006	116	3.6	2213	680	30	226	0	23	80	197	3055	1961	1742	88.8	219	11.2	348800	2267	4.1	0.7	9.7	15.8	3.4	40.7	25.7	95.2	66.3	4.8	33.7	2878	88.4994	2427	84.3	451	15.7	2260	78.5	167	5.8	618
8322	188	3174	1330	41.9	1844	58.1	32.3	513	16.1626	96	3	2665	93	0	157	0	71	188	549	2625	1612	1525	94.6	87	5.4	533600	2433	1.4	0.9	9.9	7.4	3.2	42.8	34.4	97.6	77.2	2.4	22.8	2661	83.8374	2335	87.7	326	12.3	2264	85.1	71	2.7	397
8323	343	1975	978	49.5	997	50.5	31.8	334	16.9114	81	4.1	1610	54	0	133	0	59	119	283	1692	968	879	90.8	89	9.2	444300	1547	2.1	0.8	3	10.1	7	53.1	23.7	97.1	76.9	2.9	23.1	1641	83.0886	1321	80.5	320	19.5	1280	78	41	2.5	361
8324	185	3387	1837	54.2	1550	45.8	32	576	17.0062	208	6.1	2813	86	9	209	0	196	74	1536	1851	1337	1195	89.4	142	10.6	357900	2448	7.4	2.6	20.1	15	2.2	36.8	16	90	52.8	10	47.2	2811	82.9938	2061	73.3	750	26.7	1955	69.5	106	3.8	856
8325	390	3774	1964	52	1810	48	29.3	654	17.3291	376	10	3251	251	20	80	0	89	83	377	3397	1488	1382	92.9	106	7.1	679400	2281	3.8	5.9	8.8	7	5.4	39.8	29.3	90.3	69.1	9.7	30.9	3120	82.6709	2096	67.2	1024	32.8	1901	60.9	195	6.3	1219
8326	292	4102	1972	48.1	2130	51.9	29.9	586	14.2857	181	4.4	3756	98	0	132	0	9	107	250	3852	1978	1884	95.2	94	4.8	527100	3087	0.9	0.7	2.3	3.6	2.6	47.8	42.1	98.4	89.9	1.6	10.1	3516	85.7143	3077	87.5	439	12.5	2982	84.8	95	2.7	534
8329	75	2347	1095	46.7	1252	53.3	26.6	243	10.3536	210	8.9	1663	45	0	434	0	109	96	340	2007	1116	948	84.9	168	15.1	482800	1310	1.8	0.1	6.3	10.3	1.3	32	48.3	98.2	80.3	1.8	19.7	2104	89.6464	1503	71.4	601	28.6	1408	66.9	87	4.1	688
8330	809	2768	1567	56.6	1201	43.4	32	199	7.18931	206	7.4	2176	267	0	239	20	0	66	63	2705	1762	1516	86	246	14	369000	2432	5.1	2.8	4	6.3	1.4	44.2	36.3	92.1	80.5	7.9	19.5	2569	92.8107	2151	83.7	418	16.3	2063	80.3	88	3.4	506
8331	607	7417	3986	53.7	3431	46.3	33.8	779	10.5029	482	6.5	5100	1010	0	1145	0	66	96	515	6902	4067	3818	93.9	249	6.1	340200	6267	1.9	4.6	6.3	7.2	2.7	42	35.2	93.4	77.2	6.6	22.8	6638	89.4971	5214	78.5	1424	21.5	4892	73.7	322	4.9	1746
8333	125	2442	1259	51.6	1183	48.4	23.9	234	9.58231	195	8	1496	218	0	606	0	65	57	352	2090	1000	870	87	130	13	391200	1110	2.8	2.8	17.7	13.6	1.3	23.2	38.7	94.4	61.9	5.6	38.1	2208	90.4177	1506	68.2	702	31.8	1346	61	160	7.2	862
8339	468	2171	899	41.4	1272	58.6	27.3	540	24.8733	200	9.2	762	1060	0	0	0	330	19	1122	1049	1098	648	59	450	41	109900	1198	17.4	14.9	30.8	19.3	7.8	6	3.8	67.8	9.8	32.2	90.2	1631	75.1267	887	54.4	744	45.6	695	42.6	192	11.8	936
8340	636	3616	1559	43.1	2057	56.9	34.3	839	23.2024	322	8.9	47	3556	0	0	0	0	13	47	3569	1503	1079	71.8	424	28.2	152400	2027	3.2	10.4	37.8	26.6	11.1	6.7	4.2	86.4	10.9	13.6	89.1	2777	76.7976	1563	56.3	1214	43.7	1245	44.8	318	11.5	1532
8342	1083	4298	1658	38.6	2640	61.4	38	951	22.1266	568	13.2	97	4185	0	0	0	0	16	103	4195	2483	1887	76	596	24	123800	2629	0.3	13.2	23.5	30.8	12.9	9.9	9.4	86.5	19.2	13.5	80.8	3347	77.8734	2312	69.1	1035	30.9	1742	52	570	17	1605
8343	884	6382	3092	48.4	3290	51.6	41.1	1099	17.2203	1175	18.4	90	6218	0	30	0	0	44	44	6338	2833	2384	84.2	449	15.8	157400	4478	2.7	7.5	22.7	37.7	6.1	17.3	6.1	89.8	23.4	10.2	76.6	5283	82.7797	3160	59.8	2123	40.2	2538	48	622	11.8	2745
8344	441	4197	1668	39.7	2529	60.3	34.1	1200	28.5919	383	9.1	145	3861	9	25	0	0	157	54	4143	1924	1667	86.6	257	13.4	185700	2548	1.3	5.3	17.5	30.8	14	15.8	15.3	93.4	31.1	6.6	68.9	2997	71.4081	1883	62.8	1114	37.2	1558	52	325	10.8	1439
8345	326	1563	623	39.9	940	60.1	23.2	554	35.4447	83	5.3	54	1409	0	0	0	5	95	73	1490	718	492	68.5	226	31.5	165100	737	2.2	16.3	26.9	20.9	6.9	13.2	13.7	81.5	26.9	18.5	73.1	1009	64.5553	603	59.8	406	40.2	404	40	199	19.7	605
8346	743	3010	1266	42.1	1744	57.9	27.1	852	28.3056	202	6.7	78	2897	0	10	0	14	11	38	2972	1498	863	57.6	635	42.4	145200	1614	0.9	16.6	41.6	29.6	7.3	3.5	0.5	82.5	4	17.5	96	2158	71.6944	1025	47.5	1133	52.5	599	27.8	426	19.7	1559
8347	610	2048	982	47.9	1066	52.1	31.2	539	26.3184	293	14.3	95	1799	0	48	0	4	102	127	1921	1035	641	61.9	394	38.1	82200	1168	10.7	24.5	34.1	15	7.5	5.1	3.2	64.8	8.2	35.2	91.8	1509	73.6816	711	47.1	798	52.9	456	30.2	255	16.9	1053
8348	480	1833	701	38.2	1132	61.8	33.1	413	22.5314	196	10.7	3	1814	0	11	0	0	5	0	1833	1088	648	59.6	440	40.4	115300	1118	8	26.5	37.7	16.3	3.8	7	0.8	65.6	7.8	34.4	92.2	1420	77.4686	667	47	753	53	448	31.5	213	15	966
8349	612	2292	926	40.4	1366	59.6	37.8	624	27.2251	451	19.7	32	2211	0	0	9	0	40	18	2274	1044	824	78.9	220	21.1	87100	1443	6.8	17.9	33.5	31.7	0.1	8.4	1.7	75.3	10	24.7	90	1668	72.7749	739	44.3	929	55.7	472	28.3	267	16	1196
8350	888	5811	2715	46.7	3096	53.3	27.2	1708	29.3925	528	9.1	531	3723	0	29	0	1475	53	1937	3874	2287	1694	74.1	593	25.9	106400	3058	14.7	16.1	33.8	18.6	8.7	6	2.1	69.2	8.1	30.8	91.9	4103	70.6075	2408	58.7	1695	41.3	1781	43.4	627	15.3	2322
8351	582	5555	2686	48.4	2869	51.6	28.5	1498	26.9667	232	4.2	2595	736	0	18	0	1973	233	4682	873	1462	1309	89.5	153	10.5	119500	3095	30.3	12.9	30.5	16.8	3.5	4.8	1.1	56.7	5.9	43.3	94.1	4057	73.0333	2789	68.7	1268	31.3	2149	53	640	15.8	1908
8352	175	1871	935	50	936	50	37.4	317	16.9428	242	12.9	1225	6	4	59	0	567	10	1108	763	682	601	88.1	81	11.9	183100	1360	19.9	10.9	33.9	15.7	3.4	12.7	3.5	69.2	16.2	30.8	83.8	1554	83.0572	937	60.3	617	39.7	823	53	114	7.3	731
8355	359	1593	837	52.5	756	47.5	41.7	343	21.5317	384	24.1	78	1361	0	0	0	132	22	186	1407	968	756	78.1	212	21.9	110200	1127	9.8	16.5	31.6	23.2	5.2	8.8	5	73.7	13.8	26.3	86.2	1250	78.4683	611	48.9	639	51.1	447	35.8	164	13.1	803
8356	461	950	381	40.1	569	59.9	38.1	166	17.4737	158	16.6	22	928	0	0	0	0	0	5	945	555	350	63.1	205	36.9	61100	601	0.8	18.8	39.3	22.6	6	2.7	9.8	80.4	12.5	19.6	87.5	784	82.5263	425	54.2	359	45.8	211	26.9	214	27.3	573
8357	57	248	64	25.8	184	74.2	33.3	63	25.4032	0	0	0	222	0	0	0	0	26	0	248	100	100	100	0	0	NaN	185	0	0	56.8	29.7	13.5	0	0	100	0	0	100	185	74.5968	137	74.1	48	25.9	0	0	137	74.1	185
8358	296	1469	687	46.8	782	53.2	31.5	358	24.3703	90	6.1	42	1394	0	21	0	0	12	32	1437	784	610	77.8	174	22.2	185200	978	3.3	10.6	23.4	21.1	3	16.1	22.6	86.1	38.7	13.9	61.3	1111	75.6297	786	70.7	325	29.3	622	56	164	14.8	489
8359	495	3595	1477	41.1	2118	58.9	31.4	931	25.8971	418	11.6	23	3364	0	0	0	142	66	41	3554	1775	1489	83.9	286	16.1	208100	2025	4.6	13.1	28.8	26.8	4.8	12.3	9.6	82.3	21.9	17.7	78.1	2664	74.1029	1528	57.4	1136	42.6	1089	40.9	439	16.5	1575
8360	311	2663	1108	41.6	1555	58.4	32.1	675	25.3474	151	5.7	33	2472	0	16	0	54	88	54	2609	1129	1003	88.8	126	11.2	238800	1566	0.8	8.5	19.5	27.3	8.7	20.3	14.9	90.7	35.2	9.3	64.8	1988	74.6526	1501	75.5	487	24.5	1101	55.4	400	20.1	887
8361	506	1833	752	41	1081	59	28.6	517	28.2051	195	10.6	11	1817	0	5	0	0	0	133	1700	919	668	72.7	251	27.3	202500	1006	2.5	15.2	29.6	24.1	6.5	11.4	10.7	82.3	22.2	17.7	77.8	1316	71.7949	855	65	461	35	643	48.9	212	16.1	673
8362	123	1590	811	51	779	49	19.9	37	2.32704	14	0.9	1065	123	5	346	0	11	40	30	1560	241	92	38.2	149	61.8	183300	173	6.4	0.6	0.6	8.7	0	13.3	70.5	93.1	83.8	6.9	16.2	1553	97.673	549	35.4	1004	64.6	457	29.4	92	5.9	1096
8363	91	1583	717	45.3	866	54.7	32.4	220	13.8977	158	10	459	923	0	82	0	67	52	45	1538	734	655	89.2	79	10.8	232100	1044	0.6	1.7	18.8	19.1	6.3	26.1	27.5	97.7	53.5	2.3	46.5	1363	86.1023	950	69.7	413	30.3	857	62.9	93	6.8	506
8364	265	3209	1313	40.9	1896	59.1	38.3	740	23.0601	377	11.7	146	2915	0	103	0	33	12	70	3139	1748	1529	87.5	219	12.5	212800	2096	8.2	8.8	13.2	20.7	6.9	21.3	20.9	83	42.2	17	57.8	2469	76.9399	1674	67.8	795	32.2	1337	54.2	337	13.6	1132
8365	205	1648	511	31	1137	69	26.5	478	29.0049	82	5	76	1572	0	0	0	0	0	52	1596	682	612	89.7	70	10.3	227900	872	4.7	17.4	32.6	30.6	5.2	6.1	3.4	77.9	9.5	22.1	90.5	1170	70.9951	778	66.5	392	33.5	482	41.2	296	25.3	688
8366	585	2426	1088	44.8	1338	55.2	29.4	630	25.9687	155	6.4	766	745	0	0	0	901	14	1365	1061	1162	953	82	209	18	170000	1471	8.4	9.8	23.3	20.1	8.5	25.6	4.3	81.8	29.8	18.2	70.2	1796	74.0313	1140	63.5	656	36.5	1023	57	117	6.5	773
8367	691	2598	1069	41.1	1529	58.9	25.7	814	31.3318	168	6.5	250	1977	0	0	0	371	0	630	1968	916	773	84.4	143	15.6	222500	1338	9.8	9.7	39.1	19.7	8.9	8.5	4.3	80.5	12.8	19.5	87.2	1784	68.6682	886	49.7	898	50.3	754	42.3	132	7.4	1030
8368	824	2261	969	42.9	1292	57.1	29.9	584	25.8293	287	12.7	46	2148	0	0	0	28	39	77	2184	1189	957	80.5	232	19.5	231500	1363	4.1	16.2	42.8	21.9	7.1	4.5	3.4	79.7	7.9	20.3	92.1	1677	74.1707	503	30	1174	70	417	24.9	86	5.1	1260
8369	335	1553	676	43.5	877	56.5	25.5	474	30.5216	108	7	84	1407	0	14	0	48	0	108	1445	636	484	76.1	152	23.9	106700	804	1.9	17.2	44.9	17.2	1.7	7	10.2	81	17.2	19	82.8	1079	69.4784	552	51.2	527	48.8	420	38.9	132	12.2	659
8370	596	2457	1046	42.6	1411	57.4	30.3	748	30.4436	122	5	146	2255	0	1	0	50	5	114	2343	976	872	89.3	104	10.7	183000	1448	0.6	18.8	28.4	29.6	2.3	12.4	7.9	80.7	20.4	19.3	79.6	1709	69.5564	906	53	803	47	726	42.5	180	10.5	983
8371	404	1939	843	43.5	1096	56.5	38.2	409	21.0933	372	19.2	329	1456	0	0	0	68	86	158	1781	937	844	90.1	93	9.9	164300	1275	10.8	13.9	23.1	25.9	3.8	15.2	7.4	75.3	22.6	24.7	77.4	1530	78.9067	803	52.5	727	47.5	655	42.8	148	9.7	875
8373	619	2158	1124	52.1	1034	47.9	27.4	621	28.7766	152	7	120	1929	0	33	0	58	18	120	2038	885	651	73.6	234	26.4	175000	1187	6.1	14.2	27.5	27	7.8	11.2	6.2	79.8	17.4	20.2	82.6	1537	71.2234	666	43.3	871	56.7	576	37.5	90	5.9	961
8374	495	2034	1028	50.5	1006	49.5	33.1	473	23.2547	148	7.3	198	1825	0	11	0	0	0	15	2019	840	611	72.7	229	27.3	212500	1202	7.6	11	38.6	22.1	7.7	11.8	1.2	81.4	13.1	18.6	86.9	1561	76.7453	799	51.2	762	48.8	634	40.6	165	10.6	927
8378	659	3418	1662	48.6	1756	51.4	29.1	852	24.9269	127	3.7	511	2534	0	162	0	160	51	331	3087	1254	1124	89.6	130	10.4	283200	1964	1.2	14.1	25.6	15.3	6.7	27.2	9.8	84.7	37.1	15.3	62.9	2566	75.0731	1792	69.8	774	30.2	1381	53.8	411	16	1185
8380	378	2861	1501	52.5	1360	47.5	30.7	665	23.2436	246	8.6	572	1948	28	124	0	121	68	212	2649	1363	1259	92.4	104	7.6	222700	1882	6.2	10	23.5	17.2	7.2	23.8	12.1	83.7	35.8	16.3	64.2	2196	76.7564	1490	67.9	706	32.1	1097	50	393	17.9	1099
8381	386	1837	932	50.7	905	49.3	41	113	6.15133	342	18.6	524	936	0	282	0	50	45	99	1738	1382	1174	84.9	208	15.1	214400	1572	4.9	10.9	16	15.3	8.5	21.8	22.6	84.2	44.3	15.8	55.7	1724	93.8487	1166	67.6	558	32.4	961	55.7	205	11.9	763
8382	310	1866	1053	56.4	813	43.6	23	170	9.1104	88	4.7	1019	448	0	293	0	49	57	351	1515	463	395	85.3	68	14.7	354700	744	4.8	3	7.4	5.5	3.6	45	30.6	92.2	75.7	7.8	24.3	1696	90.8896	832	49.1	864	50.9	751	44.3	81	4.8	945
8383	224	1506	737	48.9	769	51.1	32.3	221	14.6746	107	7.1	601	780	0	65	0	57	3	230	1276	758	606	79.9	152	20.1	312500	1140	5.4	6.8	31.9	9.3	4.7	27.3	14.5	87.7	41.8	12.3	58.2	1285	85.3254	831	64.7	454	35.3	775	60.3	56	4.4	510
8386	333	1404	679	48.4	725	51.6	22.2	474	33.7607	122	8.7	42	1359	0	0	0	3	0	21	1383	638	454	71.2	184	28.8	98300	595	5	37.6	22.5	27.7	4.7	2.4	0	57.3	2.4	42.7	97.6	930	66.2393	254	27.3	676	72.7	197	21.2	57	6.1	733
8387	1193	4891	2101	43	2790	57	27	1539	31.466	292	6	214	4544	0	0	0	133	0	302	4589	1970	1422	72.2	548	27.8	147500	2557	6.6	21.2	36.6	24.2	4.5	6.4	0.4	72.2	6.8	27.8	93.2	3352	68.534	1589	47.4	1763	52.6	1066	31.8	523	15.6	2286
8388	635	3232	1469	45.5	1763	54.5	30.9	932	28.8366	415	12.8	1305	1661	19	0	0	247	0	1388	1844	1264	1021	80.8	243	19.2	107500	1793	17	10.9	40.7	23.3	3.2	3.3	1.6	72.1	4.9	27.9	95.1	2300	71.1634	1228	53.4	1072	46.6	907	39.4	321	14	1393
8390	519	7868	3566	45.3	4302	54.7	32.8	750	9.53228	693	8.8	4973	1086	0	1418	0	51	340	296	7572	4728	4282	90.6	446	9.4	251200	5940	1	1.5	5.5	9.8	5.6	39.8	36.8	97.5	76.6	2.5	23.4	7118	90.4677	5675	79.7	1443	20.3	5462	76.7	213	3	1656
8391	3217	5266	2911	55.3	2355	44.7	29.8	309	5.86783	196	3.7	3280	725	0	966	0	111	184	452	4814	3171	2517	79.4	654	20.6	317700	3537	1.7	5	9.5	11	1.6	35.2	35.9	93.3	71.1	6.7	28.9	4957	94.1322	3521	71	1436	29	3326	67.1	195	3.9	1631
8392	444	2191	996	45.5	1195	54.5	39.5	165	7.53081	322	14.7	277	1624	0	232	0	21	37	58	2133	1574	1323	84.1	251	15.9	130500	1721	3	5.7	15.9	25.6	7.3	23.9	18.6	91.3	42.5	8.7	57.5	2026	92.4692	1354	66.8	672	33.2	1110	54.8	244	12	916
8395	282	1379	597	43.3	782	56.7	52.4	97	7.03408	423	30.7	252	967	6	109	0	22	23	38	1341	910	728	80	182	20	314000	1053	9.6	11.4	10.6	17.3	5.5	23.1	22.5	79	45.6	21	54.4	1282	92.9659	580	45.2	702	54.8	512	39.9	68	5.3	770
8396	396	1831	838	45.8	993	54.2	47.5	173	9.44839	534	29.2	217	1574	0	23	0	0	17	10	1821	1048	881	84.1	167	15.9	220300	1471	8.4	14.3	21.2	15.6	5.8	18.7	16.1	77.4	34.8	22.6	65.2	1658	90.5516	851	51.3	807	48.7	699	42.2	152	9.2	959
8397	296	4794	2418	50.4	2376	49.6	32.1	1161	24.2178	385	8	2248	145	10	997	0	1271	123	2423	2371	1983	1766	89.1	217	10.9	261100	3026	11.2	7	26.4	15.5	9.5	20	10.4	81.8	30.4	18.2	69.6	3633	75.7822	2567	70.7	1066	29.3	2176	59.9	391	10.8	1457
8398	154	2653	1243	46.9	1410	53.1	35.8	267	10.0641	283	10.7	1583	26	0	724	0	305	15	722	1931	1231	1138	92.4	93	7.6	342700	1930	10.5	2.7	29.5	15.1	6.7	14.9	20.5	86.7	35.4	13.3	64.6	2386	89.9359	1639	68.7	747	31.3	1484	62.2	155	6.5	902
8399	238	3807	1905	50	1902	50	37.1	741	19.4641	373	9.8	2893	37	18	525	6	200	128	858	2949	1861	1631	87.6	230	12.4	268300	2704	5.9	9	26.7	21.5	7.8	18.6	10.5	85.1	29.1	14.9	70.9	3066	80.5359	2069	67.5	997	32.5	1815	59.2	254	8.3	1251
8400	101	2650	1239	46.8	1411	53.2	38.3	429	16.1887	313	11.8	1393	15	0	852	0	282	108	395	2255	1063	1022	96.1	41	3.9	332100	1971	9	8.4	27.1	19	6.8	16.8	12.8	82.6	29.6	17.4	70.4	2221	83.8113	1513	68.1	708	31.9	1285	57.9	228	10.3	936
8401	96	2346	1121	47.8	1225	52.2	38.8	313	13.3419	282	12	891	0	0	1455	0	0	0	308	2038	1111	893	80.4	218	19.6	245400	1621	17.3	12.8	36.4	10.5	3.8	7.8	11.4	69.9	19.2	30.1	80.8	2033	86.6581	1326	65.2	707	34.8	1108	54.5	218	10.7	925
8402	187	2589	1253	48.4	1336	51.6	36.7	471	18.1924	308	11.9	931	14	0	1412	0	213	19	695	1894	888	771	86.8	117	13.2	264600	1769	23.3	9.8	28.2	12.3	4.8	14.2	7.3	66.9	21.5	33.1	78.5	2118	81.8076	1365	64.4	753	35.6	1210	57.1	155	7.3	908
8403	267	4147	2234	53.9	1913	46.1	33.2	932	22.4741	409	9.9	1885	108	155	828	0	978	193	2548	1599	1302	1160	89.1	142	10.9	186300	2613	21.2	13.8	32.6	14.7	3.9	9.9	3.9	65	13.9	35	86.1	3215	77.5259	2219	69	996	31	1919	59.7	300	9.3	1296
8404	276	3272	1729	52.8	1543	47.2	37.5	712	21.7604	375	11.5	1464	141	72	978	0	605	12	1296	1976	1227	1170	95.4	57	4.6	203300	2238	11.6	11.8	37.7	8.9	4.7	17.1	8.1	76.6	25.2	23.4	74.8	2560	78.2396	1529	59.7	1031	40.3	1277	49.9	252	9.8	1283
8407	432	4070	2086	51.3	1984	48.7	27.5	1049	25.774	202	5	2966	128	28	28	0	860	60	3647	423	1362	1148	84.3	214	15.7	157600	2328	37.9	17.6	17.1	12.4	3.4	5.1	6.6	44.5	11.6	55.5	88.4	3021	74.226	2082	68.9	939	31.1	1696	56.1	386	12.8	1325
8408	221	3419	1590	46.5	1829	53.5	26.7	1058	30.9447	148	4.3	2711	10	38	23	0	554	83	3335	84	1048	902	86.1	146	13.9	118700	1849	34.5	13	33.6	10.4	4.3	3	1.1	52.5	4.1	47.5	95.9	2361	69.0553	1463	62	898	38	1192	50.5	271	11.5	1169
8410	328	683	257	37.6	426	62.4	39.7	82	12.0059	135	19.8	116	349	0	173	0	0	45	0	683	534	445	83.3	89	16.7	267200	575	5.4	6.6	16	13.7	2.8	25.7	29.7	88	55.5	12	44.5	601	87.9941	386	64.2	215	35.8	337	56.1	45	7.5	260
8411	582	7622	3862	50.7	3760	49.3	40.3	1232	16.1637	1396	18.3	358	302	0	6691	0	0	271	37	7585	2914	2688	92.2	226	7.8	268300	5391	21.4	13.2	30.6	6.9	6.8	13.9	7.2	65.3	21.1	34.7	78.9	6390	83.8363	4098	64.1	2292	35.9	3588	56.2	510	8	2802
8412	385	5685	3093	54.4	2592	45.6	28.8	1690	29.7274	257	4.5	2900	285	0	22	0	2409	69	4925	760	1906	1674	87.8	232	12.2	190800	3210	31.1	10.7	32.2	9.7	2.4	7.6	6.2	58.2	13.9	41.8	86.1	3995	70.2726	2789	69.8	1206	30.2	2411	60.4	378	9.5	1584
8413	358	4221	1936	45.9	2285	54.1	29.7	1079	25.5627	360	8.5	2083	161	0	15	0	1713	249	3585	636	1822	1453	79.7	369	20.3	188100	2388	32.3	10.5	26.4	9.4	4.7	13.6	3.1	57.2	16.6	42.8	83.4	3142	74.4373	2168	69	974	31	1860	59.2	308	9.8	1282
8414	337	1309	579	44.2	730	55.8	26.7	412	31.4744	128	9.8	99	1146	0	4	0	28	32	140	1169	588	380	64.6	208	35.4	118900	721	4	15.1	48.3	14.4	5.8	7.8	4.6	80.9	12.3	19.1	87.7	897	68.5256	479	53.4	418	46.6	359	40	120	13.4	538
8415	803	2672	1349	50.5	1323	49.5	25.9	826	30.9132	212	7.9	51	2474	0	12	0	116	19	143	2529	1217	788	64.7	429	35.3	147200	1426	11.9	19.6	27.6	26.7	7.2	4.3	2.7	68.5	7	31.5	93	1846	69.0868	926	50.2	920	49.8	596	32.3	330	17.9	1250
8416	209	817	429	52.5	388	47.5	29.1	199	24.3574	48	5.9	6	811	0	0	0	0	0	0	817	373	241	64.6	132	35.4	150000	465	7.1	16.8	50.1	15.7	0	9.2	1.1	76.1	10.3	23.9	89.7	618	75.6426	206	33.3	412	66.7	142	23	64	10.4	476
8417	257	1613	692	42.9	921	57.1	45.2	303	18.7849	370	22.9	465	936	0	0	0	199	13	631	982	864	699	80.9	165	19.1	131900	1124	21.8	21.1	29.4	18.2	2.3	5.1	2.1	57.1	7.2	42.9	92.8	1310	81.2151	596	45.5	714	54.5	480	36.6	116	8.9	830
8418	536	2646	1073	40.6	1573	59.4	36.3	639	24.1497	289	10.9	8	2467	0	0	0	12	159	139	2507	1164	923	79.3	241	20.7	106400	1665	2	10.7	26.3	34.2	10.5	11	5.3	87.3	16.3	12.7	83.7	2007	75.8503	1110	55.3	897	44.7	806	40.2	304	15.1	1201
8419	1241	5774	2735	47.4	3039	52.6	24.2	577	9.99307	38	0.7	3348	928	0	1003	0	160	335	875	4899	1796	1641	91.4	155	8.6	323600	2803	0.2	2.9	6	7.5	4.6	39.5	39.2	96.8	78.7	3.2	21.3	5197	90.0069	3388	65.2	1809	34.8	3024	58.2	364	7	2173
8420	240	3017	1565	51.9	1452	48.1	23	58	1.92244	506	16.8	1347	1032	0	531	0	24	83	193	2824	420	351	83.6	69	16.4	263200	1264	8.2	16	22.5	18	4.2	16.1	15	75.8	31.1	24.2	68.9	2959	98.0776	1137	38.4	1822	61.6	936	31.6	201	6.8	2023
8421	993	6573	3200	48.7	3373	51.3	31.8	1792	27.263	545	8.3	936	4033	55	0	0	1383	166	2607	3966	2326	2072	89.1	254	10.9	167600	3961	16.9	10.9	39.2	20.6	5.1	3.7	3.6	72.2	7.2	27.8	92.8	4781	72.737	2792	58.4	1989	41.6	2244	46.9	548	11.5	2537
8422	631	2344	1141	48.7	1203	51.3	35	118	5.03413	367	15.7	1456	497	0	231	0	83	77	290	2054	1686	1510	89.6	176	10.4	351500	2070	1.8	5.8	15.3	10.9	2.9	34.7	28.6	92.4	63.3	7.6	36.7	2226	94.9659	1670	75	556	25	1614	72.5	56	2.5	612
8423	507	3499	1758	50.2	1741	49.8	32.4	387	11.0603	125	3.6	2756	433	0	178	0	36	96	229	3270	1729	1592	92.1	137	7.9	402300	2823	3.9	1.9	8	9.9	3	47.5	25.9	94.3	73.4	5.7	26.6	3112	88.9397	2609	83.8	503	16.2	2397	77	212	6.8	715
8424	1065	3374	1492	44.2	1882	55.8	42.9	535	15.8566	688	20.4	0	3374	0	0	0	0	0	0	3374	1494	1378	92.2	116	7.8	119700	2473	4.7	14.4	22.4	24.6	5.6	16	12.3	81	28.3	19	71.7	2839	84.1434	1569	55.3	1270	44.7	1177	41.5	392	13.8	1662
8425	416	2375	921	38.8	1454	61.2	17.5	1143	48.1263	68	2.9	2	2369	0	0	0	4	0	4	2371	884	810	91.6	74	8.4	185000	913	4.1	23.9	28.7	29.7	4.2	8.8	0.8	72.1	9.5	27.9	90.5	1232	51.8737	670	54.4	562	45.6	354	28.7	316	25.6	878
8426	515	4988	2609	52.3	2379	47.7	35.4	1206	24.178	358	7.2	3772	147	0	476	0	462	131	1793	3195	1644	1438	87.5	206	12.5	222400	3321	10.8	15.2	34	21.1	3.6	10.5	4.7	73.9	15.2	26.1	84.8	3782	75.822	2615	69.1	1167	30.9	2099	55.5	516	13.6	1683
8428	545	7638	4080	53.4	3558	46.6	30.4	2254	29.5103	472	6.2	3944	74	29	369	0	3074	148	6746	892	2307	2014	87.3	293	12.7	181800	4505	38.5	12.6	29.2	11.1	2.9	4.4	1.3	48.9	5.7	51.1	94.3	5384	70.4897	3377	62.7	2007	37.3	2815	52.3	562	10.4	2569
8429	671	2246	897	39.9	1349	60.1	33.1	418	18.6109	476	21.2	167	1761	8	36	0	244	30	337	1909	1272	1220	95.9	52	4.1	184100	1500	7.9	22.9	30.9	17.1	4.6	12.7	3.9	69.2	16.7	30.8	83.3	1828	81.3891	885	48.4	943	51.6	618	33.8	267	14.6	1210
8430	1335	3138	1276	40.7	1862	59.3	26.4	1046	33.3333	307	9.8	7	3078	7	0	0	46	0	67	3071	1201	1019	84.8	182	15.2	130600	1616	10.3	21.1	32.7	21.4	7.2	5.3	1.9	68.6	7.2	31.4	92.8	2092	66.6667	1015	48.5	1077	51.5	718	34.3	297	14.2	1374
8431	543	2273	1032	45.4	1241	54.6	28.5	740	32.5561	197	8.7	128	1976	0	28	0	91	50	101	2172	691	565	81.8	126	18.2	191700	1249	3.4	17.8	34.8	23.9	4.2	8.9	6.9	78.8	15.8	21.2	84.2	1533	67.4439	747	48.7	786	51.3	623	40.6	124	8.1	910
8432	309	2725	1460	53.6	1265	46.4	30.6	715	26.2385	241	8.8	1343	44	5	20	0	1275	38	2337	388	999	786	78.7	213	21.3	226100	1651	24.9	14.1	23.7	13.6	7	11	5.7	61	16.7	39	83.3	2010	73.7615	1283	63.8	727	36.2	1025	51	258	12.8	985
8433	283	1772	1052	59.4	720	40.6	31.6	393	22.1783	75	4.2	579	966	0	6	0	213	8	716	1056	500	395	79	105	21	133300	1195	8	17	43.8	17.2	4.6	5.9	3.6	75	9.5	25	90.5	1379	77.8217	765	55.5	614	44.5	562	40.8	203	14.7	817
8434	403	1460	697	47.7	763	52.3	37	316	21.6438	242	16.6	42	1308	0	31	0	0	79	47	1413	555	438	78.9	117	21.1	136400	874	8.7	16.5	32.4	25.5	3.3	10.4	3.2	74.8	13.6	25.2	86.4	1144	78.3562	591	51.7	553	48.3	482	42.1	109	9.5	662
8435	324	8881	7888	88.8	993	11.2	30.2	245	2.7587	258	2.9	2580	5993	6	26	0	276	0	2007	6874	347	291	83.9	56	16.1	118200	5789	11.5	41.9	30.7	11.4	2.9	1	0.6	46.5	1.6	53.5	98.4	8636	97.2413	553	6.4	8083	93.6	486	5.6	67	0.8	8150
8436	364	2609	1154	44.2	1455	55.8	32.4	808	30.9697	330	12.6	61	2490	0	30	0	21	7	52	2557	1337	1043	78	294	22	254500	1566	2.9	10.2	24.6	27.4	4.1	17.7	13.2	86.9	30.8	13.1	69.2	1801	69.0303	1060	58.9	741	41.1	750	41.6	310	17.2	1051
8437	240	2279	1104	48.4	1175	51.6	33.3	516	22.6415	138	6.1	2054	21	8	93	0	26	77	410	1869	1002	935	93.3	67	6.7	384800	1669	3.5	2.8	16.1	14.6	4.4	40.4	18.3	93.8	58.7	6.2	41.3	1763	77.3585	1307	74.1	456	25.9	1224	69.4	72	4.1	528
8438	356	1856	851	45.9	1005	54.1	32.5	506	27.2629	164	8.8	675	921	0	147	0	95	18	413	1443	840	531	63.2	309	36.8	129400	1081	4.9	27.7	35.8	22.5	6.1	2.5	0.6	67.4	3.1	32.6	96.9	1350	72.7371	848	62.8	502	37.2	563	41.7	285	21.1	787
8439	647	3628	1530	42.2	2098	57.8	37.7	791	21.8026	448	12.3	90	3329	0	99	0	92	18	208	3420	2216	1830	82.6	386	17.4	145100	2602	1.6	16.5	12.8	26.6	7.6	18.3	16.6	81.9	34.9	18.1	65.1	2837	78.1974	1770	62.4	1067	37.6	1428	50.3	342	12.1	1409
9800	-	0	0	NaN	0	NaN	NaN	0	NaN	0	NaN	0	0	0	0	0	0	0	0	0	0	0	NaN	0	NaN	NaN	0	NaN	NaN	NaN	NaN	NaN	NaN	NaN	NaN	NaN	NaN	NaN	0	NaN	0	NaN	0	NaN	0	NaN	0	NaN	0
9801	-	0	0	NaN	0	NaN	NaN	0	NaN	0	NaN	0	0	0	0	0	0	0	0	0	0	0	NaN	0	NaN	NaN	0	NaN	NaN	NaN	NaN	NaN	NaN	NaN	NaN	NaN	NaN	NaN	0	NaN	0	NaN	0	NaN	0	NaN	0	NaN	0
[truncated: 29 more columns]
