# Supplementary material for: Prediction of crime occurrence from multi-modal data using deep learning
Source: PLoS One. 2017 Apr 24;12(4):e0176244. doi: 10.1371/journal.pone.0176244 (PMC5402948; doi:10.1371/journal.pone.0176244)
Supplement: S2 File — (XLSX) [file pone.0176244.s002.xlsx]

## Sheet: Sheet1
Date	mean Temperature	max Temperature	min Temperature	mean Dew point	max Dew point	min Dew point	max Humidity	min Humidity	mean Pressure	max Pressure	min Pressure	mean Wind speed	max Wind speed	min Wind speed	mean Visibility	max Visibility	min Visibility	Precipitation	Snowfall	Fog	Rain	Snow	Hail	Thunder	Tornado
2014-01-01	-7	-4	-10	-8	-7	-12	93	69	1024	1027	1021	21	34	10	5	16	1	0.51	0	1	0	1	0	0	0
2014-01-02	-10	-6	-15	-11	-8	-20	93	57	1024	1031	1019	23	37	16	6	16	0	0.25	0	1	0	1	0	0	0
2014-01-03	-13	-7	-19	-17	-11	-22	83	52	1027	1033	1015	19	40	6	16	16	11	0	0	0	0	0	0	0	0
2014-01-04	-3	1	-7	-4	-1	-11	100	56	1014	1016	1011	20	40	0	8	16	1	2.03	0	1	0	1	0	0	0
2014-01-05	-9	-1	-18	-11	-2	-24	93	56	1016	1019	1012	30	48	11	3	16	1	0.51	0	1	0	1	0	0	0
2014-01-06	-22	-18	-26	-29	-26	-31	71	47	1025	1028	1019	29	47	23	14	16	8	0	0	0	0	0	0	0	0
2014-01-07	-19	-15	-24	-23	-18	-27	80	45	1028	1030	1027	16	29	0	16	16	16	0	0	0	0	0	0	0	0
2014-01-08	-14	-9	-19	-18	-16	-20	91	38	1032	1035	1028	5	11	0	16	16	16	0	0	0	0	0	0	0	0
2014-01-09	-9	-2	-17	-10	-3	-19	93	67	1029	1036	1022	8	21	0	8	16	2	0	0	0	0	1	0	0	0
2014-01-10	2	6	-2	1	6	-2	100	92	1013	1022	1000	16	32	8	3	11	1	21.84	0	1	1	1	0	1	0
2014-01-11	2	5	-1	1	5	-3	100	67	1001	1009	996	20	35	11	10	16	1	1.78	0	1	1	0	0	0	0
2014-01-12	3	7	-2	-2	0	-4	89	54	1009	1013	1003	24	39	16	16	16	11	0	0	0	0	0	0	0	0
2014-01-13	3	8	-2	-1	2	-4	82	49	1004	1009	1001	20	37	11	16	16	16	0	0	0	0	0	0	0	0
2014-01-14	-2	2	-6	-5	0	-9	92	52	1008	1013	1003	25	52	6	13	16	2	0	0	0	0	1	0	0	0
2014-01-15	-7	-6	-9	-12	-8	-13	85	56	1017	1020	1013	18	29	10	15	16	6	0	0	0	0	1	0	0	0
2014-01-16	-2	2	-7	-6	0	-12	93	41	1003	1011	999	25	42	13	12	16	3	0	0	0	0	1	0	0	0
2014-01-17	-8	-6	-11	-13	-11	-16	81	51	1013	1017	1007	19	27	13	12	16	2	0	0	0	0	1	0	0	0
2014-01-18	-9	-6	-12	-10	-8	-14	93	67	1011	1015	1007	12	23	0	8	16	1	1.02	0	1	0	1	0	0	0
2014-01-19	-4	4	-12	-7	-2	-13	92	59	1007	1013	1001	23	42	10	15	16	8	0	0	0	0	0	0	0	0
2014-01-20	-2	3	-7	-4	-2	-9	93	65	1013	1018	1003	16	39	0	10	16	1	0	0	1	0	1	0	0	0
2014-01-21	-12	-7	-17	-18	-12	-21	92	35	1024	1027	1018	21	42	8	11	16	0	0	0	0	0	1	0	0	0
2014-01-22	-13	-9	-17	-17	-13	-23	79	46	1017	1024	1012	19	40	8	10	16	2	0	0	0	0	1	0	0	0
2014-01-23	-16	-12	-19	-22	-19	-24	69	41	1034	1038	1025	21	35	13	16	16	16	0	0	0	0	0	0	0	0
2014-01-24	-12	-2	-21	-14	-4	-24	89	40	1014	1036	999	29	52	14	11	16	2	0	0	0	0	1	0	0	0
2014-01-25	-7	1	-14	-12	-1	-21	93	27	1003	1013	995	27	53	10	12	16	2	0.25	0	0	0	1	0	0	0
2014-01-26	-7	0	-14	-12	-4	-20	86	46	1002	1011	995	24	52	10	9	16	0	2.54	0	1	0	1	0	0	0
2014-01-27	-18	-14	-22	-25	-19	-27	67	40	1026	1033	1013	23	42	10	16	16	11	0	0	0	0	1	0	0	0
2014-01-28	-19	-16	-24	-24	-21	-27	78	41	1031	1034	1027	16	29	10	16	16	16	0	0	0	0	0	0	0	0
2014-01-29	-11	-6	-17	-18	-14	-21	72	28	1023	1026	1018	19	34	10	16	16	16	0	0	0	0	0	0	0	0
2014-01-30	-3	1	-7	-8	-3	-14	93	44	1010	1017	1005	28	52	19	12	16	0	0	0	1	0	1	0	0	0
2014-01-31	-4	-2	-7	-9	-6	-13	93	50	1020	1023	1015	7	21	0	13	16	2	0.51	0	0	0	1	0	0	0
2014-02-01	-2	0	-5	-4	-2	-7	100	78	1015	1020	1010	13	23	8	4	11	1	5.08	0	1	0	1	0	0	0
2014-02-02	-9	-5	-14	-13	-8	-16	83	40	1025	1028	1021	11	24	0	15	16	11	0	0	0	0	0	0	0	0
2014-02-03	-11	-6	-17	-17	-16	-19	88	27	1030	1031	1028	7	16	0	16	16	14	0	0	0	0	0	0	0	0
2014-02-04	-8	-4	-12	-10	-7	-16	93	46	1026	1032	1019	10	35	0	10	16	1	0.51	0	0	0	1	0	0	0
2014-02-05	-8	-4	-13	-8	-5	-14	93	63	1023	1032	1016	23	40	6	5	16	0	0.51	0	0	0	1	0	0	0
2014-02-06	-14	-11	-18	-19	-14	-22	85	45	1032	1033	1029	18	32	11	14	16	10	0	0	0	0	1	0	0	0
2014-02-07	-16	-12	-19	-20	-18	-22	79	38	1031	1032	1030	17	34	11	16	16	16	0	0	0	0	0	0	0	0
2014-02-08	-11	-8	-14	-13	-11	-18	88	61	1024	1029	1020	7	16	0	7	16	0	1.78	0	1	0	1	0	0	0
2014-02-09	-10	-7	-14	-14	-11	-18	88	46	1024	1028	1020	13	26	8	14	16	10	0	0	0	0	1	0	0	0
2014-02-10	-14	-11	-19	-21	-19	-23	73	28	1031	1035	1028	12	24	8	16	16	16	0	0	0	0	0	0	0	0
2014-02-11	-14	-9	-20	-20	-18	-22	79	36	1034	1036	1031	9	16	6	16	16	16	0	0	0	0	0	0	0	0
2014-02-12	-11	-5	-17	-16	-13	-19	84	38	1024	1031	1018	8	19	0	16	16	16	0	0	0	0	0	0	0	0
2014-02-13	-5	-1	-9	-10	-3	-14	78	35	1007	1018	1000	14	29	8	14	16	2	0	0	0	0	1	0	0	0
2014-02-14	-8	-6	-11	-13	-10	-14	77	49	1009	1016	1004	15	29	8	16	16	14	0	0	0	0	1	0	0	0
2014-02-15	-9	-4	-14	-13	-10	-17	86	53	1018	1021	1014	10	23	0	12	16	1	0.25	0	0	0	1	0	0	0
2014-02-16	-5	-2	-8	-9	-8	-10	88	48	1022	1027	1014	15	27	10	12	16	6	0	0	0	0	1	0	0	0
2014-02-17	-3	-2	-6	-7	-4	-9	96	65	1013	1026	1005	18	35	0	5	16	0	9.65	0	1	0	1	0	0	0
2014-02-18	1	7	-5	-3	-1	-6	88	41	1010	1015	1004	18	39	0	14	16	8	0	0	0	0	0	0	0	0
2014-02-19	4	7	0	-2	-1	-4	82	34	1012	1016	1005	12	24	8	16	16	13	0	0	0	0	0	0	0	0
2014-02-20	6	11	2	3	11	-2	100	71	1000	1014	990	21	71	0	7	16	0	19.56	0	1	1	0	0	1	0
2014-02-21	1	3	-2	-6	-1	-13	87	34	1004	1011	995	37	63	14	13	16	2	0	0	0	0	1	0	0	0
2014-02-22	-2	2	-5	-11	-8	-12	63	32	1016	1019	1012	18	27	13	16	16	16	0	0	0	0	0	0	0	0
2014-02-23	-5	-2	-9	-14	-12	-16	62	32	1023	1025	1019	19	34	11	16	16	16	0	0	0	0	0	0	0	0
2014-02-24	-7	-4	-11	-14	-13	-16	71	32	1026	1027	1025	19	34	11	16	16	16	0	0	0	0	0	0	0	0
2014-02-25	-9	-4	-14	-16	-12	-20	68	35	1024	1026	1022	19	27	11	16	16	16	0	0	0	0	1	0	0	0
2014-02-26	-12	-7	-17	-19	-14	-22	66	29	1018	1026	1005	25	45	14	16	16	16	0	0	0	0	0	0	0	0
2014-02-27	-11	-7	-14	-22	-14	-27	74	14	1018	1025	1006	21	47	6	15	16	3	0	0	0	0	1	0	0	0
2014-02-28	-7	0	-14	-15	-9	-23	70	32	1021	1025	1017	14	29	0	16	16	16	0	0	0	0	0	0	0	0
2014-03-01	-6	0	-11	-10	-3	-13	92	45	1024	1029	1017	15	27	0	6	16	0	0.76	0	1	0	1	0	0	0
2014-03-02	-12	-9	-15	-17	-13	-25	85	27	1030	1033	1027	19	27	14	12	16	1	0.25	0	0	0	1	0	0	0
2014-03-03	-12	-7	-17	-18	-14	-25	80	35	1033	1035	1030	9	26	0	13	16	2	0	0	0	0	1	0	0	0
2014-03-04	-7	-3	-11	-14	-11	-17	67	30	1026	1030	1024	11	19	6	16	16	10	0	0	0	0	1	0	0	0
2014-03-05	-6	-4	-7	-9	-8	-11	93	57	1029	1032	1025	21	27	11	9	16	1	0.25	0	0	0	1	0	0	0
2014-03-06	-4	0	-9	-10	-8	-13	74	46	1027	1032	1020	11	19	0	16	16	16	0	0	0	0	0	0	0	0
2014-03-07	1	8	-7	-4	1	-9	85	34	1016	1020	1013	11	26	0	13	16	8	0	0	0	0	0	0	0	0
2014-03-08	-1	4	-5	-4	1	-7	92	66	1022	1026	1016	18	35	0	11	16	1	0.25	0	0	0	1	0	0	0
2014-03-09	0	6	-6	-4	1	-8	92	51	1020	1026	1009	19	35	6	14	16	6	0	0	0	0	0	0	0	0
2014-03-10	9	12	5	2	4	0	82	43	1006	1009	1005	21	34	6	15	16	11	0	0	0	0	0	0	0	0
2014-03-11	6	11	1	1	4	-1	93	48	1006	1008	1004	17	42	0	14	16	1	9.4	0	0	1	1	0	0	0
2014-03-12	-3	1	-8	-6	1	-13	100	46	1012	1021	1005	26	48	8	11	16	0	3.3	0	1	0	1	0	0	0
2014-03-13	-3	4	-10	-7	1	-14	89	46	1019	1023	1012	11	29	0	16	16	16	0	0	0	0	0	0	0	0
2014-03-14	8	12	3	0	3	-2	79	36	1007	1011	1003	26	47	16	16	16	16	0	0	0	0	0	0	0	0
2014-03-15	1	4	-2	-3	-1	-6	93	44	1020	1026	1011	20	39	11	14	16	3	0	0	0	0	1	0	0	0
2014-03-16	-4	-2	-7	-11	-6	-13	75	41	1027	1030	1023	32	48	19	15	16	10	0	0	0	0	1	0	0	0
2014-03-17	-1	4	-7	-10	-3	-16	79	25	1015	1022	1011	14	23	8	16	16	16	0	0	0	0	0	0	0	0
2014-03-18	5	11	-1	-1	3	-4	85	42	1010	1013	1006	17	37	10	16	16	13	0	0	0	0	0	0	0	0
2014-03-19	5	8	2	3	7	-4	100	59	1007	1016	1002	20	39	10	12	16	5	9.91	0	0	1	0	0	0	0
2014-03-20	4	9	-1	-3	0	-6	92	26	1017	1019	1016	13	32	6	14	16	3	0	0	0	0	1	0	0	0
2014-03-21	8	14	1	2	4	-4	92	41	1012	1017	1005	19	40	10	13	16	5	0	0	0	1	1	0	0	0
2014-03-22	2	6	-2	-4	1	-9	79	34	1021	1027	1011	20	39	16	16	16	16	0	0	0	0	0	0	0	0
2014-03-23	-3	-1	-6	-11	-10	-13	72	35	1030	1032	1028	15	29	8	14	16	2	0	0	0	0	1	0	0	0
2014-03-24	-2	3	-7	-12	-9	-16	74	15	1026	1030	1020	10	23	0	16	16	16	0	0	0	0	0	0	0	0
2014-03-25	-3	-1	-6	-9	-4	-17	88	24	1020	1026	1016	22	37	10	12	16	1	0	0	0	0	1	0	0	0
2014-03-26	-2	4	-8	-12	-8	-16	62	23	1024	1029	1017	17	35	0	16	16	16	0	0	0	0	0	0	0	0
2014-03-27	7	12	2	3	9	-8	100	37	1007	1016	997	29	47	21	14	16	10	3.05	0	0	1	0	0	1	0
2014-03-28	7	13	1	2	10	-2	97	67	1012	1023	997	20	50	6	14	16	4	1.02	0	0	1	0	0	0	0
2014-03-29	2	5	-2	-3	-1	-11	89	38	1023	1025	1021	17	32	8	15	16	10	0	0	0	0	0	0	0	0
2014-03-30	5	14	-4	-3	1	-7	79	21	1022	1026	1018	11	27	0	16	16	16	0	0	0	0	0	0	0	0
2014-03-31	13	20	7	-1	4	-4	63	12	1013	1018	1007	25	47	11	16	16	16	0.76	0	0	1	0	0	1	0
2014-04-01	8	14	1	-2	7	-6	69	33	1012	1019	1005	30	52	14	16	16	16	0	0	0	0	0	0	0	0
2014-04-02	5	7	2	-2	-1	-3	73	45	1021	1022	1018	17	29	0	16	16	16	0	0	0	1	0	0	0	0
2014-04-03	4	6	3	3	4	-1	100	67	1011	1017	1005	21	42	11	7	16	2	27.43	0	0	1	0	0	1	0
2014-04-04	5	8	2	2	8	-4	100	53	1003	1016	998	26	48	11	11	16	0	0.25	0	1	1	0	0	0	0
2014-04-05	5	9	1	-5	-2	-8	76	19	1022	1024	1017	13	26	0	16	16	16	0	0	0	0	0	0	0	0
2014-04-06	8	13	2	-3	-1	-7	60	26	1019	1022	1014	11	23	6	16	16	16	0	0	0	0	0	0	0	0
2014-04-07	8	13	3	-2	1	-3	76	25	1007	1014	1003	13	32	0	16	16	16	0	0	0	0	0	0	0	0
2014-04-08	9	14	4	4	8	-2	93	41	1008	1014	1004	9	26	0	14	16	10	0.51	0	0	1	0	0	0	0
2014-04-09	10	17	2	-1	3	-3	82	17	1014	1017	1011	15	34	0	16	16	13	0	0	0	0	0	0	0	0
2014-04-10	12	18	7	3	6	-2	63	28	1009	1013	1006	18	39	0	16	16	16	0	0	0	0	0	0	0	0
2014-04-11	13	21	5	-4	2	-9	63	9	1015	1017	1014	9	32	0	16	16	16	0	0	0	0	0	0	0	0
2014-04-12	19	27	11	7	13	-2	63	21	1010	1016	1005	23	50	0	16	16	16	0	0	0	0	0	0	0	0
2014-04-13	15	22	8	11	17	7	100	56	1004	1008	997	23	47	8	12	16	2	11.43	0	0	1	0	0	0	0
2014-04-14	9	18	-1	3	16	-2	96	65	1007	1016	994	26	48	13	10	16	1	4.06	0	0	1	1	0	0	0
2014-04-15	1	3	-3	-7	-2	-11	93	27	1020	1024	1015	16	29	8	16	16	14	0	0	0	0	1	0	0	0
2014-04-16	6	11	-1	-5	-4	-7	67	22	1024	1028	1021	23	40	8	16	16	16	0	0	0	0	0	0	0	0
2014-04-17	12	17	6	1	4	-4	59	32	1022	1024	1021	19	32	0	16	16	16	0	0	0	0	0	0	0	0
2014-04-18	7	11	4	2	4	-3	80	47	1027	1029	1024	15	27	0	16	16	14	0	0	0	0	0	0	0	0
2014-04-19	11	18	3	2	4	-3	79	29	1027	1029	1024	15	26	8	16	16	16	0	0	0	0	0	0	0	0
2014-04-20	17	26	8	2	5	-3	46	16	1021	1024	1016	16	26	8	16	16	16	0	0	0	0	0	0	0	0
2014-04-21	21	26	15	11	16	5	96	36	1011	1016	1009	15	39	8	13	16	3	12.95	0	0	1	0	0	1	0
2014-04-22	10	16	4	1	15	-2	94	37	1014	1019	1009	20	39	10	16	16	8	0	0	0	0	0	0	0	0
2014-04-23	7	11	3	-3	-1	-6	73	30	1021	1023	1017	17	27	10	16	16	16	0.51	0	0	1	0	0	0	0
2014-04-24	12	18	5	1	3	-2	79	19	1012	1019	1003	22	42	10	16	16	11	0.25	0	0	1	0	0	0	0
2014-04-25	14	21	8	5	8	2	96	19	1007	1010	1003	18	40	0	15	16	8	6.1	0	0	1	0	0	0	0
2014-04-26	10	16	4	1	4	0	76	39	1015	1017	1010	23	37	6	16	16	16	0.25	0	0	1	0	0	0	0
2014-04-27	11	16	6	3	6	2	82	32	1014	1017	1010	26	47	16	16	16	11	0.76	0	0	1	0	0	1	0
2014-04-28	12	14	8	7	10	1	92	43	1004	1011	1001	26	50	11	13	16	4	12.19	0	0	1	0	0	1	0
2014-04-29	15	19	10	9	11	6	100	43	1000	1004	997	16	42	8	11	16	1	2.79	0	0	1	0	0	1	0
2014-04-30	10	12	8	6	10	2	96	62	1007	1009	1005	17	34	10	14	16	2	3.05	0	0	1	0	0	0	0
2014-05-01	8	10	6	6	7	3	93	71	1008	1010	1006	23	40	14	15	16	10	2.29	0	0	1	0	0	0	0
2014-05-02	11	13	8	6	7	5	93	57	1009	1010	1006	19	27	13	16	16	13	1.02	0	0	1	0	0	0	0
2014-05-03	15	20	9	4	7	2	80	20	1008	1011	1004	23	42	13	16	16	16	0	0	0	0	0	0	0	0
2014-05-04	12	16	8	-1	2	-3	52	28	1016	1019	1012	18	27	13	16	16	16	0	0	0	0	0	0	0	0
2014-05-05	11	15	7	2	4	0	76	34	1015	1017	1014	22	35	14	16	16	16	0.25	0	0	1	0	0	1	0
2014-05-06	12	17	7	3	6	1	66	31	1014	1016	1011	22	35	11	16	16	16	0	0	0	0	0	0	0	0
2014-05-07	19	27	11	8	13	2	67	30	1010	1011	1008	15	32	6	16	16	16	0	0	0	1	0	0	1	0
2014-05-08	27	34	20	15	17	10	73	24	1009	1011	1007	23	53	13	16	16	16	0	0	0	0	0	0	0	0
2014-05-09	19	24	14	16	18	6	93	35	1007	1011	1005	25	45	11	11	16	1	36.32	0	0	1	0	0	1	0
2014-05-10	18	25	11	6	8	4	74	19	1013	1014	1012	11	27	0	16	16	16	0	0	0	0	0	0	0	0
2014-05-11	23	29	17	13	19	3	90	26	1013	1014	1010	16	45	0	15	16	2	10.41	0	0	1	0	0	1	0
2014-05-12	24	30	18	20	22	16	90	54	1010	1012	1008	20	45	10	16	16	8	0.76	0	0	1	0	0	1	0
2014-05-13	17	21	12	14	18	7	93	63	1014	1021	1009	17	34	0	15	16	10	3.56	0	0	1	0	0	0	0
2014-05-14	11	14	7	5	7	2	89	41	1019	1022	1015	20	35	10	15	16	5	1.52	0	0	1	0	0	0	0
2014-05-15	10	14	6	4	7	1	93	50	1015	1019	1012	22	45	11	12	16	3	6.6	0	0	1	0	0	0	0
2014-05-16	6	7	5	2	3	1	87	65	1018	1020	1016	15	27	6	16	16	14	2.03	0	0	1	0	0	0	0
2014-05-17	11	16	5	2	4	-1	89	21	1020	1022	1019	13	26	8	15	16	10	0	0	0	0	0	0	0	0
2014-05-18	15	21	9	3	4	1	62	21	1023	1024	1022	15	27	11	16	16	16	0	0	0	0	0	0	0	0
2014-05-19	17	22	12	4	7	3	59	22	1020	1024	1014	19	42	6	16	16	16	0	0	0	1	0	0	0	0
2014-05-20	24	31	17	16	20	7	90	38	1011	1014	1009	19	47	6	15	16	4	16.26	0	0	1	0	0	1	0
2014-05-21	26	32	20	15	20	9	87	21	1010	1014	1008	13	34	0	15	16	10	0.25	0	0	0	0	0	0	0
2014-05-22	17	21	12	9	11	7	72	39	1018	1020	1014	12	27	0	16	16	16	0	0	0	0	0	0	0	0
2014-05-23	16	20	11	8	9	6	80	34	1022	1023	1020	10	26	0	16	16	16	0	0	0	0	0	0	0	0
2014-05-24	17	23	10	7	9	6	74	27	1022	1024	1020	7	21	0	16	16	16	0	0	0	0	0	0	0	0
2014-05-25	21	29	12	9	12	6	77	17	1019	1021	1016	7	26	0	16	16	16	0	0	0	0	0	0	0	0
2014-05-26	26	32	19	17	21	13	85	33	1014	1017	1011	12	29	0	15	16	4	2.03	0	0	1	0	0	1	0
2014-05-27	23	29	16	18	20	16	93	43	1013	1014	1011	16	37	0	14	16	3	12.7	0	0	1	0	0	1	0
2014-05-28	19	23	14	13	18	8	100	40	1015	1018	1012	15	32	8	13	16	2	17.27	0	0	1	0	0	1	0
2014-05-29	19	25	14	12	16	9	87	36	1018	1020	1016	16	29	8	16	16	11	0	0	0	0	0	0	0	0
2014-05-30	20	26	14	12	13	9	75	33	1021	1022	1019	13	24	0	16	16	16	0	0	0	0	0	0	0	0
2014-05-31	24	32	16	12	13	10	75	24	1020	1023	1017	12	26	6	16	16	16	0	0	0	0	0	0	0	0
2014-06-01	27	33	21	16	19	12	74	27	1015	1017	1011	19	42	0	16	16	16	0	0	0	0	0	0	0	0
2014-06-02	25	29	21	19	21	17	87	45	1010	1012	1008	24	60	13	15	16	3	5.08	0	0	1	0	0	1	0
2014-06-03	24	28	21	12	17	9	73	27	1012	1014	1010	17	35	6	16	16	16	0	0	0	0	0	0	0	0
2014-06-04	18	22	14	13	15	10	93	36	1010	1013	1008	18	34	6	14	16	4	3.05	0	0	1	0	0	0	0
2014-06-05	19	24	13	7	12	2	87	14	1014	1015	1013	13	24	0	15	16	11	0	0	0	0	0	0	0	0
2014-06-06	20	28	12	6	9	1	75	10	1015	1016	1013	9	24	0	16	16	16	0	0	0	0	0	0	0	0
2014-06-07	23	29	17	10	17	6	84	25	1013	1016	1009	11	26	0	16	16	10	3.05	0	0	1	0	0	0	0
2014-06-08	17	21	13	9	16	3	87	28	1014	1017	1010	25	39	14	15	16	5	5.33	0	0	1	0	0	0	0
2014-06-09	20	26	13	11	15	6	70	46	1014	1016	1013	13	26	8	16	16	16	0	0	0	0	0	0	0	0
2014-06-10	18	21	15	13	16	9	94	50	1010	1013	1007	15	35	6	9	16	2	11.43	0	0	1	0	0	0	0
2014-06-11	19	21	17	16	18	13	97	71	1006	1007	1004	9	24	0	9	16	3	5.08	0	0	1	0	0	0	0
2014-06-12	23	28	17	16	18	9	100	42	1008	1010	1007	16	35	0	11	16	3	0.25	0	0	1	0	0	0	0
2014-06-13	19	24	14	7	9	2	67	23	1014	1016	1011	12	32	0	16	16	16	0	0	0	0	0	0	0	0
2014-06-14	21	27	14	6	8	3	60	13	1017	1019	1014	14	27	8	16	16	16	0	0	0	0	0	0	0	0
2014-06-15	24	30	18	14	19	8	64	34	1012	1015	1009	23	47	13	16	16	16	0	0	0	0	0	0	0	0
2014-06-16	27	32	21	18	21	15	84	33	1014	1018	1011	14	29	6	16	16	16	0	0	0	0	0	0	1	0
2014-06-17	30	34	26	20	22	17	71	36	1010	1013	1007	22	47	10	16	16	11	0	0	0	0	0	0	0	0
2014-06-18	23	29	17	19	23	16	93	61	1014	1017	1011	17	50	0	12	16	2	20.32	0	0	1	0	0	1	0
2014-06-19	22	28	16	18	21	15	97	62	1017	1019	1015	12	26	0	9	16	2	9.91	0	0	1	0	0	1	0
2014-06-20	24	30	19	20	21	17	96	43	1014	1017	1012	14	26	6	12	16	3	0.76	0	1	1	0	0	0	0
2014-06-21	23	29	17	18	20	16	96	45	1013	1016	1010	10	47	0	10	16	1	18.54	0	0	1	0	0	1	0
2014-06-22	23	28	19	18	19	16	93	58	1012	1013	1010	9	19	0	13	16	3	0	0	0	0	0	0	0	0
2014-06-23	25	29	21	21	22	17	93	59	1010	1011	1009	9	21	0	13	16	3	4.06	0	0	1	0	0	0	0
2014-06-24	26	29	21	21	22	19	97	52	1011	1012	1009	9	47	0	14	16	1	29.21	0	0	1	0	0	1	0
2014-06-25	22	26	17	17	21	14	93	65	1015	1017	1011	10	26	0	9	16	2	0.51	0	0	1	0	0	1	0
2014-06-26	21	25	16	16	17	14	93	55	1017	1019	1016	11	19	6	11	16	5	0	0	0	0	0	0	0	0
2014-06-27	25	33	17	18	21	16	94	33	1015	1017	1013	14	27	8	11	16	2	0	0	0	0	0	0	0	0
2014-06-28	28	31	24	22	23	21	89	50	1015	1017	1013	19	45	8	15	16	3	4.06	0	0	1	0	0	1	0
2014-06-29	27	31	22	21	23	19	91	50	1012	1015	1010	21	45	14	16	16	13	1.02	0	0	1	0	0	0	0
2014-06-30	26	31	20	22	24	19	96	58	1009	1013	1003	20	69	6	12	16	0	52.32	0	1	1	0	0	1	0
2014-07-01	24	29	20	18	19	16	93	39	1006	1008	1000	24	47	8	15	16	8	1.02	0	0	1	0	0	1	0
2014-07-02	19	23	14	13	18	12	94	44	1013	1017	1008	16	29	8	12	16	2	3.05	0	0	1	0	0	0	0
2014-07-03	19	24	14	11	14	4	90	28	1020	1022	1016	11	26	0	15	16	10	1.27	0	0	1	0	0	0	0
2014-07-04	21	26	16	10	13	8	67	24	1025	1026	1022	11	24	0	15	16	10	0	0	0	0	0	0	0	0
2014-07-05	22	26	17	13	17	11	73	31	1021	1024	1016	15	29	6	15	16	10	0.25	0	0	1	0	0	0	0
2014-07-06	26	32	19	19	22	14	78	50	1011	1016	1006	21	37	10	16	16	16	0	0	0	0	0	0	0	0
2014-07-07	27	32	22	20	22	14	91	33	1006	1007	1004	17	45	6	15	16	2	12.19	0	0	1	0	0	1	0
2014-07-08	25	29	21	17	22	14	93	32	1005	1009	1001	21	45	11	14	16	1	12.19	0	0	1	0	0	0	0
2014-07-09	23	27	18	14	16	13	84	36	1013	1017	1009	10	27	0	16	16	16	0	0	0	0	0	0	0	0
2014-07-10	22	26	17	13	16	8	87	33	1020	1022	1018	9	24	0	16	16	16	0	0	0	0	0	0	0	0
2014-07-11	23	28	17	12	16	9	72	20	1021	1023	1018	10	23	6	16	16	16	0	0	0	0	0	0	0	0
2014-07-12	24	27	21	21	25	16	97	48	1016	1019	1009	17	40	0	10	16	1	84.07	0	1	1	0	0	1	0
2014-07-13	26	30	22	19	22	14	96	34	1011	1013	1010	16	27	10	15	16	4	1.02	0	0	1	0	0	1	0
2014-07-14	23	27	18	14	19	9	90	35	1010	1012	1008	12	34	0	15	16	2	9.4	0	0	1	0	0	0	0
2014-07-15	18	22	14	12	14	9	86	44	1013	1015	1010	17	39	8	16	16	11	1.27	0	0	1	0	0	0	0
2014-07-16	18	23	13	11	14	7	96	31	1016	1017	1014	11	27	6	16	16	16	0	0	0	0	0	0	0	0
2014-07-17	20	26	14	11	14	9	75	36	1019	1019	1017	8	24	0	16	16	16	0	0	0	0	0	0	0	0
2014-07-18	23	27	18	13	14	9	75	34	1020	1022	1018	10	27	0	16	16	16	0	0	0	0	0	0	0	0
2014-07-19	22	27	17	13	16	11	78	31	1017	1019	1015	7	23	0	16	16	16	0	0	0	0	0	0	0	0
2014-07-20	24	29	19	15	17	13	79	31	1016	1018	1015	7	21	0	15	16	11	0	0	0	0	0	0	0	0
2014-07-21	26	31	20	17	19	17	81	35	1017	1019	1016	13	23	0	16	16	16	0	0	0	0	0	0	0	0
2014-07-22	28	33	22	21	24	18	87	49	1015	1018	1012	21	37	8	15	16	5	4.83	0	0	1	0	0	1	0
2014-07-23	21	24	18	14	23	10	94	35	1019	1021	1015	27	40	14	16	16	14	0	0	0	1	0	0	1	0
2014-07-24	20	24	16	11	14	7	82	30	1020	1021	1017	13	24	8	16	16	16	0	0	0	0	0	0	0	0
2014-07-25	21	25	16	13	16	11	72	50	1015	1019	1012	15	32	6	16	16	16	0	0	0	0	0	0	0	0
2014-07-26	26	29	21	19	22	16	87	59	1009	1012	1008	13	24	0	16	16	11	0	0	0	0	0	0	0	0
2014-07-27	26	32	19	18	22	13	94	27	1008	1012	1005	23	48	0	13	16	5	1.02	0	0	0	0	0	0	0
2014-07-28	20	23	17	10	12	6	67	28	1016	1018	1012	20	40	0	16	16	16	0	0	0	0	0	0	0	0
2014-07-29	22	27	16	13	14	11	78	40	1016	1017	1015	13	35	0	16	16	16	0	0	0	0	0	0	0	0
2014-07-30	22	27	16	14	16	12	84	40	1016	1017	1015	9	23	0	16	16	13	0	0	0	0	0	0	0	0
2014-07-31	23	29	17	15	17	13	88	29	1016	1017	1015	14	29	0	15	16	10	0	0	0	0	0	0	0	0
2014-08-01	24	28	19	16	19	13	84	43	1018	1020	1016	12	47	6	16	16	10	5.33	0	0	1	0	0	1	0
2014-08-02	23	29	17	13	16	11	84	26	1019	1021	1017	8	16	0	16	16	16	0	0	0	0	0	0	0	0
2014-08-03	25	31	19	17	18	13	73	35	1019	1021	1017	10	24	0	16	16	16	0	0	0	0	0	0	0	0
2014-08-04	26	31	20	18	20	16	96	33	1017	1020	1016	14	34	6	12	16	1	45.47	0	0	1	0	0	1	0
2014-08-05	23	27	20	19	20	17	100	58	1017	1018	1015	8	21	0	12	16	3	1.78	0	0	1	0	0	1	0
2014-08-06	23	27	18	14	18	9	88	29	1017	1018	1016	10	21	0	16	16	16	0	0	0	0	0	0	0	0
2014-08-07	24	27	21	16	18	12	87	38	1017	1019	1016	15	26	6	16	16	16	0	0	0	0	0	0	0	0
2014-08-08	24	28	21	16	18	13	78	37	1017	1019	1016	18	32	10	16	16	16	0	0	0	0	0	0	0	0
2014-08-09	23	27	20	15	18	13	73	40	1018	1019	1016	17	27	8	16	16	16	0	0	0	0	0	0	0	0
2014-08-10	25	28	22	17	18	13	71	43	1015	1017	1013	14	23	8	16	16	16	0	0	0	0	0	0	0	0
2014-08-11	24	29	20	19	21	17	94	52	1011	1014	1007	13	37	0	14	16	2	29.46	0	0	1	0	0	1	0
2014-08-12	19	21	17	16	19	13	94	63	1010	1014	1006	18	37	0	15	16	5	4.06	0	0	1	0	0	0	0
2014-08-13	22	28	15	14	18	12	84	39	1015	1017	1014	13	34	0	16	16	16	0	0	0	0	0	0	0	0
2014-08-14	19	23	16	11	15	7	76	34	1018	1020	1016	14	26	6	16	16	16	0	0	0	0	0	0	0	0
2014-08-15	19	26	13	10	14	7	75	26	1017	1019	1014	10	23	0	16	16	16	0	0	0	0	0	0	0	0
2014-08-16	23	27	18	18	20	13	81	56	1013	1014	1011	13	24	8	16	16	16	0	0	0	0	0	0	0	0
2014-08-17	21	22	19	18	19	17	94	73	1014	1015	1012	14	24	0	12	16	6	0	0	0	0	0	0	0	0
2014-08-18	24	29	19	18	21	17	94	47	1011	1014	1008	9	24	0	15	16	10	0	0	0	0	0	0	0	0
2014-08-19	27	30	23	20	22	17	87	38	1006	1008	1005	19	47	8	15	16	5	3.3	0	0	1	0	0	1	0
2014-08-20	26	31	20	19	22	18	84	38	1010	1014	1008	13	34	0	16	16	16	0	0	0	0	0	0	0	0
2014-08-21	25	28	22	22	24	19	100	73	1013	1015	1012	10	27	0	12	16	2	32.77	0	0	1	0	0	1	0
2014-08-22	27	31	23	23	24	22	100	52	1013	1015	1012	12	26	0	11	16	1	80.52	0	0	1	0	0	1	0
2014-08-23	26	31	22	22	24	21	94	65	1014	1017	1011	6	40	0	11	16	2	12.7	0	0	1	0	0	1	0
2014-08-24	27	32	23	22	24	21	94	55	1015	1016	1013	12	21	6	16	16	13	0	0	0	0	0	0	0	0
2014-08-25	28	33	23	22	26	19	91	62	1015	1017	1013	11	58	0	15	16	1	19.81	0	1	1	0	0	1	0
2014-08-26	26	30	22	20	23	19	85	50	1017	1021	1015	9	50	0	16	16	16	0	0	0	1	0	0	1	0
2014-08-27	24	27	21	18	20	16	84	50	1019	1021	1019	11	24	0	16	16	16	0	0	0	0	0	0	0	0
2014-08-28	23	25	21	16	19	13	84	48	1018	1020	1016	14	24	6	16	16	14	0.51	0	0	1	0	0	0	0
2014-08-29	27	31	23	21	23	19	81	52	1013	1015	1010	17	27	11	16	16	14	0	0	0	0	0	0	0	0
2014-08-30	27	30	23	21	22	19	85	43	1010	1012	1009	20	40	8	16	16	11	0	0	0	0	0	0	0	0
2014-08-31	26	31	22	20	22	18	87	40	1012	1014	1010	12	26	6	16	16	16	0	0	0	0	0	0	0	0
2014-09-01	27	29	23	21	24	19	91	47	1008	1010	1006	21	35	13	16	16	16	0	0	0	0	0	0	0	0
2014-09-02	25	29	21	17	21	12	91	25	1011	1014	1009	11	27	0	16	16	16	0	0	0	0	0	0	0	0
2014-09-03	24	29	19	17	18	14	87	39	1015	1017	1013	11	26	0	16	16	16	0	0	0	0	0	0	0	0
2014-09-04	27	31	23	20	23	18	88	53	1014	1017	1011	20	35	8	16	16	11	5.59	0	0	1	0	0	1	0
2014-09-05	26	32	19	21	24	14	94	58	1014	1018	1011	19	48	8	14	16	1	10.92	0	0	1	0	0	1	0
2014-09-06	21	24	17	12	17	8	84	31	1020	1022	1017	13	24	0	16	16	16	0	0	0	0	0	0	0	0
2014-09-07	21	26	14	11	14	8	81	27	1021	1023	1020	7	21	0	16	16	16	0	0	0	0	0	0	0	0
2014-09-08	21	26	16	12	13	11	77	33	1018	1021	1015	9	24	0	16	16	16	0	0	0	0	0	0	0	0
2014-09-09	23	27	19	16	19	13	75	54	1013	1016	1010	14	26	6	16	16	14	0.25	0	0	1	0	0	0	0
2014-09-10	21	28	14	19	23	11	94	64	1004	1010	1000	26	45	11	11	16	2	40.89	0	0	1	0	0	0	0
2014-09-11	13	14	11	7	10	6	80	59	1020	1026	1012	17	26	13	16	16	16	0	0	0	0	0	0	0	0
2014-09-12	11	14	8	8	11	6	93	63	1025	1027	1024	19	29	10	11	16	3	2.54	0	0	1	0	0	0	0
2014-09-13	11	16	6	5	7	4	93	42	1027	1029	1025	11	27	0	16	16	11	0.25	0	0	0	0	0	0	0
2014-09-14	14	19	8	7	8	6	86	32	1025	1027	1022	8	23	0	16	16	16	0	0	0	0	0	0	0	0
2014-09-15	14	17	12	11	12	8	88	61	1020	1022	1019	10	26	0	16	16	14	0	0	0	1	0	0	0	0
2014-09-16	14	21	8	8	11	4	93	28	1021	1023	1019	8	19	0	16	16	16	0	0	0	0	0	0	0	0
2014-09-17	16	22	9	8	11	7	86	28	1016	1018	1015	6	21	0	16	16	16	0	0	0	0	0	0	0	0
2014-09-18	17	22	12	12	14	9	90	55	1020	1021	1017	9	23	0	15	16	11	0	0	0	0	0	0	0	0
2014-09-19	19	24	14	9	14	7	90	21	1018	1022	1013	17	32	0	16	16	13	0	0	0	0	0	0	0	0
2014-09-20	22	27	17	17	21	11	87	59	1010	1014	1006	19	39	10	16	16	13	3.05	0	0	1	0	0	0	0
2014-09-21	16	21	11	12	19	7	87	51	1012	1020	1005	21	40	11	16	16	10	0	0	0	1	0	0	1	0
2014-09-22	15	21	9	7	8	6	83	37	1024	1026	1021	10	19	0	16	16	16	0	0	0	0	0	0	0	0
2014-09-23	17	24	10	9	12	6	76	27	1026	1028	1025	10	21	0	16	16	16	0	0	0	0	0	0	0	0
2014-09-24	19	25	12	11	14	7	84	30	1026	1028	1024	9	24	0	16	16	16	0	0	0	0	0	0	0	0
2014-09-25	20	26	14	12	14	10	86	33	1024	1026	1023	6	19	0	16	16	16	0	0	0	0	0	0	0	0
2014-09-26	21	27	15	13	15	10	83	27	1023	1025	1022	8	21	0	16	16	14	0	0	0	0	0	0	0	0
2014-09-27	21	26	16	14	16	11	84	33	1023	1024	1021	8	16	0	16	16	14	0	0	0	0	0	0	0	0
2014-09-28	21	26	14	14	16	13	93	38	1020	1021	1017	5	14	0	15	16	8	0	0	0	0	0	0	0	0
2014-09-29	22	29	14	14	15	12	90	31	1015	1017	1012	13	29	0	15	16	10	0	0	0	1	0	0	0	0
2014-09-30	13	16	11	9	13	9	92	61	1016	1017	1015	18	24	6	14	16	5	0	0	0	1	0	0	0	0
2014-10-01	17	23	11	10	13	8	89	44	1015	1017	1011	14	24	6	16	16	5	0	0	0	0	0	0	0	0
2014-10-02	22	24	19	17	19	12	97	61	1008	1012	1003	13	29	0	14	16	3	18.03	0	0	1	0	0	1	0
2014-10-03	14	20	8	12	19	-1	100	50	1003	1009	996	25	39	6	12	16	2	26.67	0	0	1	0	0	0	0
2014-10-04	6	9	3	1	5	-3	86	41	1007	1009	1006	22	40	14	16	16	11	1.27	0	0	1	1	0	0	0
2014-10-05	9	13	6	2	6	0	76	37	1006	1008	1004	17	34	8	16	16	16	0	0	0	1	0	0	0	0
2014-10-06	13	17	9	4	9	1	80	26	1003	1005	1001	18	34	6	16	16	16	0.25	0	0	0	0	0	0	0
2014-10-07	15	21	9	7	11	3	80	29	1006	1011	1003	19	37	13	16	16	16	0	0	0	0	0	0	0	0
2014-10-08	14	19	9	3	6	-1	74	16	1015	1017	1011	18	32	10	16	16	16	0	0	0	0	0	0	0	0
2014-10-09	14	18	10	2	4	-1	63	32	1019	1021	1017	10	16	0	16	16	16	0	0	0	0	0	0	0	0
2014-10-10	11	15	7	5	7	1	80	46	1021	1022	1020	8	19	0	16	16	16	0	0	0	0	0	0	0	0
2014-10-11	10	16	4	2	5	-1	82	21	1023	1025	1021	8	21	0	16	16	16	0	0	0	0	0	0	0	0
2014-10-12	13	18	7	7	13	1	93	45	1016	1021	1011	16	32	8	15	16	4	0.25	0	0	0	0	0	0	0
2014-10-13	18	22	15	17	19	14	94	79	1007	1012	999	14	34	0	8	16	2	11.18	0	0	1	0	0	1	0
2014-10-14	16	19	12	15	17	11	96	81	1000	1004	996	14	32	0	9	16	2	29.97	0	0	1	0	0	0	0
2014-10-15	13	14	12	11	12	11	97	82	1007	1010	1004	16	24	11	9	16	2	1.78	0	0	1	0	0	0	0
2014-10-16	13	14	12	11	12	10	97	74	1009	1011	1005	14	24	8	12	16	2	0	0	0	1	0	0	0	0
2014-10-17	13	17	9	9	11	6	93	58	1005	1012	1001	20	40	11	16	16	16	0.25	0	0	0	0	0	0	0
2014-10-18	8	11	4	4	6	1	82	56	1019	1024	1012	14	34	6	16	16	16	0.51	0	0	1	0	0	0	0
2014-10-19	8	14	2	4	7	1	89	43	1020	1024	1013	14	29	0	16	16	16	0	0	0	0	0	0	0	0
2014-10-20	14	19	10	8	10	6	83	51	1012	1015	1009	15	27	8	16	16	16	0	0	0	0	0	0	0	0
2014-10-21	11	12	9	5	7	3	74	50	1021	1025	1015	19	34	11	16	16	16	0	0	0	0	0	0	0	0
2014-10-22	10	13	6	3	5	2	76	38	1026	1029	1025	8	19	0	16	16	16	0	0	0	0	0	0	0	0
2014-10-23	11	17	5	4	6	3	89	36	1022	1025	1018	13	21	8	15	16	8	0	0	0	0	0	0	0	0
2014-10-24	16	20	12	9	11	7	77	41	1016	1018	1013	9	19	0	16	16	14	0	0	0	0	0	0	0	0
2014-10-25	18	24	11	6	13	-3	93	10	1013	1015	1012	17	37	8	14	16	5	0	0	0	0	0	0	0	0
2014-10-26	13	19	7	0	6	-3	58	15	1014	1017	1011	9	19	0	16	16	16	0	0	0	0	0	0	0	0
2014-10-27	19	26	12	11	16	1	76	30	1005	1010	1001	22	40	10	16	16	16	0.51	0	0	1	0	0	0	0
2014-10-28	14	19	9	6	15	1	87	30	1010	1015	1003	24	42	13	16	16	11	0.76	0	0	1	0	0	0	0
2014-10-29	7	9	4	1	2	-1	68	42	1019	1021	1015	14	32	0	16	16	16	0	0	0	0	0	0	0	0
2014-10-30	7	12	3	2	3	0	83	43	1020	1022	1017	10	23	0	16	16	16	0	0	0	0	0	0	0	0
2014-10-31	6	9	1	-1	4	-4	89	45	1022	1028	1016	36	64	13	12	16	2	1.02	0	0	1	1	0	0	0
2014-11-01	4	7	1	-2	-1	-4	85	38	1030	1032	1028	17	39	0	16	16	16	0	0	0	0	1	0	0	0
2014-11-02	5	12	-2	-3	-1	-7	89	16	1028	1031	1023	16	32	0	16	16	16	0	0	0	0	0	0	0	0
2014-11-03	13	18	7	1	7	-4	53	23	1018	1022	1014	24	40	16	16	16	16	0	0	0	0	0	0	0	0
2014-11-04	12	16	7	6	11	3	87	36	1014	1019	1012	25	37	16	16	16	13	0.51	0	0	1	0	0	0	0
2014-11-05	11	17	4	3	4	1	86	26	1018	1022	1011	16	32	8	16	16	16	0	0	0	1	0	0	0	0
2014-11-06	8	11	4	1	7	-4	80	43	1015	1024	1008	28	47	14	16	16	16	0	0	0	0	0	0	0	0
2014-11-07	5	7	3	-3	0	-4	63	34	1019	1024	1010	15	26	6	16	16	16	0	0	0	0	0	0	0	0
2014-11-08	7	9	4	-1	4	-4	80	33	1011	1015	1007	19	39	10	16	16	16	0	0	0	0	0	0	0	0
2014-11-09	7	12	2	-1	2	-4	67	34	1011	1015	1008	16	40	8	16	16	16	0	0	0	0	0	0	0	0
2014-11-10	13	18	7	4	6	2	74	33	1005	1010	1000	19	42	6	16	16	16	0	0	0	0	0	0	0	0
2014-11-11	8	16	1	2	8	-6	89	47	1010	1022	1001	24	39	13	15	16	3	5.84	0	0	1	0	0	0	0
2014-11-12	-1	1	-3	-9	-6	-11	64	35	1026	1027	1022	21	32	16	16	16	16	0	0	0	0	1	0	0	0
2014-11-13	-2	-1	-3	-9	-8	-10	69	42	1027	1028	1026	19	29	11	14	16	3	0	0	0	0	1	0	0	0
2014-11-14	-3	-2	-4	-10	-8	-11	69	39	1029	1030	1026	12	23	6	16	16	14	0	0	0	0	1	0	0	0
2014-11-15	-3	1	-6	-9	-6	-11	78	31	1028	1030	1024	10	23	0	16	16	14	0	0	0	0	1	0	0	0
2014-11-16	-2	1	-4	-5	-3	-8	82	54	1018	1023	1013	15	29	8	13	16	4	0	0	0	0	1	0	0	0
2014-11-17	-7	-4	-11	-14	-10	-17	74	37	1014	1017	1012	26	48	14	15	16	5	0	0	0	0	1	0	0	0
2014-11-18	-8	-6	-11	-15	-13	-16	73	35	1020	1023	1015	26	42	13	16	16	14	0	0	0	0	1	0	0	0
2014-11-19	-3	1	-7	-11	-8	-14	66	34	1014	1019	1009	24	42	16	16	16	13	0	0	0	0	1	0	0	0
2014-11-20	-4	-1	-8	-14	-11	-17	71	19	1021	1029	1017	24	40	11	16	16	16	0	0	0	0	0	0	0	0
2014-11-21	-4	2	-11	-14	-11	-17	68	12	1029	1034	1023	13	26	0	16	16	16	0	0	0	1	0	0	0	0
2014-11-22	7	12	1	4	8	-9	93	41	1015	1022	1011	19	34	13	12	16	2	1.27	0	0	1	0	0	0	0
2014-11-23	11	12	10	8	11	6	97	66	1001	1011	985	16	27	6	13	16	8	15.75	0	0	1	0	0	0	0
2014-11-24	4	11	-3	1	10	-7	96	65	995	1011	985	30	52	8	9	16	1	8.89	0	1	1	1	0	0	0
2014-11-25	-3	-1	-6	-8	-6	-9	81	61	1019	1024	1012	19	35	10	15	16	2	0	0	0	0	1	0	0	0
2014-11-26	-3	0	-6	-7	-4	-8	85	55	1022	1024	1021	10	23	0	14	16	8	0	0	0	0	1	0	0	0
2014-11-27	-4	-1	-7	-8	-6	-13	78	51	1028	1031	1024	16	32	0	14	16	8	0	0	0	0	1	0	0	0
2014-11-28	-2	2	-7	-7	-2	-13	76	49	1022	1030	1013	16	29	0	16	16	14	0	0	0	0	1	0	0	0
2014-11-29	7	12	1	4	9	-3	89	63	1006	1012	1003	23	37	10	16	16	11	0	0	0	0	0	0	0	0
2014-11-30	6	13	-2	4	10	-8	93	61	1012	1027	1004	21	35	13	14	16	6	0	0	0	0	0	0	0	0
2014-12-01	-4	-2	-6	-13	-8	-19	69	20	1036	1040	1028	21	32	16	16	16	13	0	0	0	0	1	0	0	0
2014-12-02	-2	1	-6	-6	-2	-11	85	53	1024	1035	1019	16	34	0	14	16	3	0	0	0	0	1	0	0	0
2014-12-03	1	4	-3	-7	-4	-11	81	31	1025	1030	1019	17	27	6	16	16	11	0	0	0	0	0	0	0	0
2014-12-04	-1	3	-4	-7	-4	-12	65	37	1029	1031	1025	12	23	6	16	16	13	0	0	0	0	0	0	0	0
2014-12-05	3	5	2	0	2	-4	89	64	1024	1025	1022	9	21	0	8	13	3	0	0	0	0	0	0	0	0
2014-12-06	4	6	1	-1	2	-4	83	48	1033	1038	1025	21	39	11	13	16	4	0	0	0	0	0	0	0	0
2014-12-07	2	4	-1	-6	-3	-8	72	37	1034	1039	1027	14	23	8	16	16	16	0	0	0	0	0	0	0	0
2014-12-08	3	4	2	1	3	-3	96	63	1019	1026	1016	16	24	11	8	16	2	2.54	0	0	1	0	0	0	0
2014-12-09	3	4	1	1	2	-3	93	71	1026	1030	1020	21	32	14	11	16	5	0.51	0	0	1	1	0	0	0
2014-12-10	1	2	-1	-3	-2	-5	79	62	1028	1030	1026	16	23	11	15	16	11	0	0	0	0	1	0	0	0
2014-12-11	-1	1	-3	-6	-4	-7	85	52	1026	1027	1024	14	23	10	13	16	10	0	0	0	0	0	0	0	0
2014-12-12	0	4	-4	-2	1	-6	96	76	1026	1029	1025	14	26	8	8	16	0	0	0	1	0	1	0	0	0
2014-12-13	6	9	3	4	7	1	87	72	1022	1025	1019	14	29	8	9	16	4	0	0	0	0	0	0	0	0
2014-12-14	10	12	8	8	8	7	97	77	1018	1020	1016	15	26	8	10	16	3	0	0	0	1	0	0	0	0
2014-12-15	8	9	6	6	7	5	93	81	1011	1016	1005	18	27	8	4	8	2	3.05	0	0	1	0	0	0	0
2014-12-16	4	8	0	4	7	-5	97	63	1010	1021	1004	17	37	0	9	16	0	0.51	0	1	1	1	0	0	0
2014-12-17	-2	0	-3	-8	-5	-9	75	51	1025	1027	1022	18	29	11	16	16	16	0	0	0	0	1	0	0	0
2014-12-18	-2	-1	-4	-8	-6	-9	69	52	1026	1028	1024	8	16	0	16	16	14	0	0	0	0	1	0	0	0
2014-12-19	0	1	-2	-5	-4	-6	79	52	1027	1028	1026	7	19	0	15	16	11	0	0	0	0	1	0	0	0
2014-12-20	1	2	0	-3	-3	-4	80	59	1026	1027	1024	9	16	6	15	16	13	0	0	0	0	1	0	0	0
2014-12-21	2	3	1	-2	-1	-3	79	60	1022	1025	1018	16	26	10	16	16	14	0	0	0	0	0	0	0	0
2014-12-22	3	7	-1	1	5	-3	93	70	1009	1017	1002	17	29	10	8	16	3	7.11	0	0	1	0	0	0	0
2014-12-23	8	10	6	5	8	2	97	50	1005	1008	1001	17	34	8	13	16	2	3.05	0	0	1	0	0	0	0
2014-12-24	5	6	3	2	3	1	89	64	1002	1006	999	13	29	0	15	16	8	3.05	0	0	1	0	0	0	0
2014-12-25	4	7	2	0	2	-2	83	52	1013	1017	1005	22	34	14	16	16	16	0	0	0	0	0	0	0	0
2014-12-26	7	11	3	3	6	0	83	53	1017	1018	1016	17	27	10	16	16	16	0	0	0	0	0	0	0	0
2014-12-27	5	10	0	3	8	-4	93	56	1017	1020	1015	23	47	14	15	16	10	0	0	0	1	0	0	0	0
2014-12-28	-1	2	-3	-7	-4	-9	78	32	1023	1026	1021	12	27	6	16	16	16	0	0	0	0	0	0	0	0
2014-12-29	-1	2	-4	-7	-4	-11	80	46	1029	1034	1026	15	24	6	16	16	16	0	0	0	0	0	0	0	0
2014-12-30	-7	-4	-11	-17	-13	-21	71	17	1038	1040	1034	18	26	13	16	16	16	0	0	0	0	0	0	0	0
2014-12-31	-11	-7	-14	-18	-16	-22	64	26	1031	1038	1023	24	39	16	16	16	16	0	0	0	0	0	0	0	0
