# Supplementary material for: Prediction of crime occurrence from multi-modal data using deep learning
Source: PLoS One. 2017 Apr 24;12(4):e0176244. doi: 10.1371/journal.pone.0176244 (PMC5402948; doi:10.1371/journal.pone.0176244)
Supplement: S3 File — (XLSX) [file pone.0176244.s003.xlsx]

## Sheet: Sheet1
Data	Coefficient (p-value)	Data	Coefficient (p-value)	Data	Coefficient (p-value)	Data	Coefficient (p-value)
Total Population	0.315 (<0.001)	Percent of less than 9th grade	-0.90 (0.110)	Percent of population of construction	-0.153 (<0.001)	Max temperature	0.753 (<0.001)
Male population	0.256 (<0.001)	Percent of 9th to 12th grade	0.354 (<0.001)	Population of manufacturing	-0.018 (0.607)	Min temperature	0.752 (<0.001)
Percent of male population	-0.217 (<0.001)	Percent of high school graduate	0.221 (<0.001)	Percent of population of manufacturing	-0.093 (0.009)	Mean dew point	0.717 (<0.001)
Female population	0.359 (<0.001)	Percent of some college	0.253 (<0.001)	Population of wholesale trade	0.061 (0.086)	Max dew point	0.700 (<0.001)
Percent of female population	0.217 (<0.001)	Percent of associate’s degree	0.080 (<0.001)	Percent of population of wholesale trade	-0.061 (0.089)	Min dew point	0.719 (<0.001)
Median age	-0.119 (0.001)	Percent of bachelor’s degree	-0.267 (<0.001)	Population of retail trade	0.043 (0.226)	Max humidity	0.050 (0.339)
Under 16 years	0.316 (<0.001)	Percent of graduate or professional degree	-0.206 (<0.001)	Percent of population of retail trade	0.040 (0.259)	Min humidity	-0.172 (0.001)
Percent of under 16 years	0.188 (<0.001)	Percent of high school graduate or higher	-0.118 (0.001)	Population of transportation, warehousing, and utilities	0.215 (<0.001)	Mean pressure	-0.286 (<0.001)
Over 65 years	0.176 (<0.001)	Percent of bachelor’s degree of higher	-0.251 (<0.001)	Percent of population of transportation, warehousing, and utilities	0.254 (<0.001)	Max pressure	-0.420 (<0.001)
Percent of over 65 years	-0.010 (0.781)	Percent of less than high school graduate	0.118 (0.001)	Population of information	0.020 (0.578)	Min pressure	-0.144 (0.006)
White	-0.220 (<0.001)	Percent of less than bachelor’s degree	0.251 (<0.001)	Percent of population of information	-0.040 (0.264)	Mean wind speed	-0.199 (<0.001)
Black or African American	0.645 (<0.001)	Over 16 years	0.284 (<0.001)	Population of finance, insurance, real estate, rental, and leasing	0.136 (<0.001)	Max wind speed	-0.022 (0.674)
American Indian and Alaska Native	0.037 (0.298)	Percent of over 16 years	-0.188 (<0.001)	Percent of population of finance, insurance, real estate, rental, and leasing	-0.035 (<0.001)	Min wind speed	-0.213 (<0.001)
Asian	0.005 (0.896)	Population in labor force	0.170 (<0.001)	Population of professional, scientific, management, administrative, and waste management services	0.076 (0.033)	Mean visibility	0.253 (<0.001)
Native Hawaiian and Other Pacific Islander	0.007 (0.842)	Percent of population in labor force	-0.337 (<0.001)	Percent of population of professional, scientific, management, administrative, and waste management services	-0.096 (0.007)	Max visibility	0.030 (0.566)
Some other race	-0.200 (0.577)	Population not in labor force	0.402 (<0.001)	Population of educational services, health care, and social assistance	0.186 (<0.001)	Min visibility	0.163 (0.002)
Two or more races	0.043 (0.222)	Percent of population not in labor force	0.337 (<0.001)	Percent of population of educational services, health care, and social assistance	0.181 (<0.001)	Precipitation	0.071 (0.178)
Hispanic or Latino	-0.087 (0.014)	Employed population	0.101 (0.004)	Population of arts, entertainment, recreation, accommodation, and food services	-0.038 (0.283)	Fog	-0.170 (0.001)
Not Hispanic or Latino	0.416 (<0.001)	Percent of employed population	-0.388 (<0.001)	Percent of population of arts, entertainment, recreation, accommodation, and food services	-0.143 (<0.001)	Rain	0.169 (0.001)
Total housing units	0.337 (<0.001)	Unemployed population	0.528 (<0.001)	Population of public administration	-0.001 (0.984)	Snow	-0.426 (<0.001)
Occupied housing units	0.257 (<0.001)	Percent of unemployed population	0.329 (<0.001)	Percent of population of public administration	-0.043 (0.232)	Thunder	0.199 (<0.001)
Percent of occupied housing units	-0.367 (<0.001)	Population not in labor force and unemployed population	0.462 (<0.001)	Population of other services	0.048 (0.176)	Between the number of crime occurrence by sampling point in 2013 and 2014	0.914 (<0.001)
Vacant housing units	0.573 (<0.001)	Percent of population not in labor force and unemployed population	0.388 (<0.001)	Percent of population of other services	0.030 (0.401)	Between the number of crime occurrence by census tract in 2013 and 2014	0.987 (<0.001)
Percent of vacant housing units	0.367 (<0.001)	Population of agriculture, forestry, fishing, hunting, and mining	0.028 (0.434)	Median income	-0.224 (<0.001)	Between the number of crime occurrence by date in 2013 and 2014	0.647 (<0.001)
Median housing value	-0.283 (<0.001)	Percent of population of agriculture, forestry, fishing, hunting, and mining	-0.005 (0.878)	Mean income	-0.197 (<0.001)	Whether the crime occurred by census tract in yesterday	0.247 (<0.001)
Over 25 years	0.243 (<0.001)	Population of construction	-0.105 (0.003)	Mean temperature	0.760 (<0.001)
